# Supplementary material for: 1-n-Decyl-5-nitro-1H-benzimidazol-2(3H)-one
Source: Acta Crystallogr Sect E Struct Rep Online. 2011 Feb 12;67(Pt 3):o613. doi: 10.1107/S1600536811004399 (PMC3052083; doi:10.1107/S1600536811004399)
Supplement: Supplementary file 1 [file e-67-0o613-sup1.cif]

##############################################################################
###                                                                        ###
###        Electronic paper (Acta Crystallographica Section E)             ###
###                                                                        ###
##############################################################################
#                                                                            #
# This CIF contains the data in a paper accepted for publication in Acta     #
# Crystallographica Section E. It conforms to the requirements of Notes      #
# for Authors for Section E, and has been peer reviewed under the auspices   #
# of the IUCr Commission on Journals.                                        #
#                                                                            #
# Full details of the Crystallographic Information File format               #
# are given in the paper "The Crystallographic Information File (CIF):       #
# a New Standard Archive File for Crystallography" by S. R. Hall, F. H.      #
# Allen and I. D. Brown [Acta Cryst. (1991), A47, 655-685].                  #
#                                                                            #
# The current version of the core CIF dictionary is obtainable from          #
# ftp://ftp.iucr.org/pub/cif_core.dic. The current version number is 2.4.    #
#                                                                            #
# Software is freely available for graphical display of the structure(s) in  #
# this CIF.  For information consult the CIF home page http://www.iucr.org/  #
# cif/home.html                                                              #
#                                                                            #
# This file may be used for bona fide research purposes within the           #
# scientific community so long as proper attribution is given to the journal # 
# article from which it was obtained.                                        #
#                                                                            #
##############################################################################
                                             
data_global
_audit_creation_method     SHELXL-97
_journal_date_recd_electronic     2011-01-27
_journal_date_accepted     2011-02-06
_journal_name_full     'Acta Crystallographica, Section E'
_journal_year     2011
_journal_volume     67
_journal_issue      3
_journal_page_first     o613
_journal_page_last     o613
_journal_paper_category     QO
_journal_coeditor_code     ZS2093
_publ_contact_author
;
     Dr. Seik Weng Ng
     Department of Chemistry
     University of Malaya
     50603 Kuala Lumpur
     Malaysia
;
_publ_contact_author_email     seikweng@um.edu.my
_publ_contact_author_fax     '03 7967 4193'
_publ_contact_author_phone     '03 7967 6778'
_publ_section_title
;
1-<i>n</i>-Decyl-5-nitro-1<i>H</i>-benzimidazol-2(3<i>H</i>)-one
;
loop_
    _publ_author_name
    _publ_author_address
    'Ouzidan, Younes'
;
Laboratoire de Chimie Organique Appliqu\'ee
Facult\'e des Sciences et Techniques
Universit\'e Sidi Mohamed Ben Abdallah
F\'es
Morocco
;
    'Kandri Rodi, Y.'
;
Laboratoire de Chimie Organique Appliqu\'ee
Facult\'e des Sciences et Techniques
Universit\'e Sidi Mohamed Ben Abdallah
F\'es
Morocco
;
    'Ladeira, Sonia'
;
Service Commun Rayons-X FR2599
Universit\'e Paul Sabatier B\^atiment 2R1
118 route de Narbonne
Toulouse
France
;
    'Essassi, El Mokhtar'
;
Laboratoire de Chimie Organique H\'et\'erocyclique
P\^ole de Comp\'etences Pharmacochimie
Universit\'e Mohammed V-Agdal
BP 1014 Avenue Ibn Batout
Rabat
Morocco
;
    'Ng, Seik Weng'
;
Department of Chemistry
University of Malaya
50603 Kuala Lumpur
Malaysia
;
_publ_section_synopsis     .
data_I
_audit_creation_method     SHELXL-97
_chemical_name_systematic
;
1-<i>n</i>-decyl-5-nitro-1<i>H</i>-benzimidazol-2(3<i>H</i>)-one
;
_chemical_name_common     ?
_chemical_formula_moiety     'C17 H25 N3 O3'
_chemical_formula_sum     'C17 H25 N3 O3'
_chemical_formula_iupac     'C17 H25 N3 O3'
_chemical_formula_weight     319.40
_chemical_melting_point     ?
_symmetry_cell_setting     triclinic
_symmetry_space_group_name_H-M     'P -1'
_symmetry_space_group_name_Hall     '-P 1'
loop_
    _symmetry_equiv_pos_as_xyz
    'x, y, z'
    '-x, -y, -z'
_cell_length_a     5.4933(2)
_cell_length_b     10.3063(4)
_cell_length_c     16.1655(6)
_cell_angle_alpha     106.504(2)
_cell_angle_beta     98.545(2)
_cell_angle_gamma     96.809(2)
_cell_volume     855.21(6)
_cell_formula_units_Z     2
_cell_measurement_reflns_used     1521
_cell_measurement_theta_min     2.7
_cell_measurement_theta_max     27.3
_cell_measurement_temperature     293(2)
_exptl_crystal_description     Prism
_exptl_crystal_colour     Colorless
_exptl_crystal_size_max     0.32
_exptl_crystal_size_mid     0.06
_exptl_crystal_size_min     0.04
_exptl_crystal_density_diffrn     1.240
_exptl_crystal_density_meas     ?
_exptl_crystal_density_method     'not measured'
_exptl_crystal_F_000     344
_exptl_absorpt_coefficient_mu     0.086
_exptl_absorpt_correction_type     none
_diffrn_ambient_temperature     293(2)
_diffrn_radiation_type     MoK\a
_diffrn_radiation_wavelength     0.71073
_diffrn_radiation_source     'fine-focus sealed tube'
_diffrn_radiation_monochromator     graphite
_diffrn_measurement_device_type     'Bruker APEXII'
_diffrn_measurement_method     '\f and \w scans'
_diffrn_detector_area_resol_mean     ?
_diffrn_reflns_number     10701
_diffrn_reflns_av_R_equivalents     0.0682
_diffrn_reflns_av_sigmaI/netI     0.0826
_diffrn_reflns_theta_min     3.87
_diffrn_reflns_theta_max     25.00
_diffrn_reflns_theta_full     25.00
_diffrn_measured_fraction_theta_max     0.982
_diffrn_measured_fraction_theta_full     0.982
_diffrn_reflns_limit_h_min     -6
_diffrn_reflns_limit_h_max     6
_diffrn_reflns_limit_k_min     -10
_diffrn_reflns_limit_k_max     12
_diffrn_reflns_limit_l_min     -19
_diffrn_reflns_limit_l_max     19
_diffrn_standards_number     0
_diffrn_standards_interval_count     0
_diffrn_standards_interval_time     0
_diffrn_standards_decay_%     0
_reflns_number_total     2971
_reflns_number_gt     1600
_reflns_threshold_expression     'I>2\s(I)'
_refine_ls_structure_factor_coef     Fsqd
_refine_ls_matrix_type     full
_refine_ls_R_factor_all     0.1237
_refine_ls_R_factor_gt     0.0548
_refine_ls_wR_factor_gt     0.1361
_refine_ls_wR_factor_ref     0.1751
_refine_ls_goodness_of_fit_ref     0.893
_refine_ls_restrained_S_all     0.893
_refine_ls_number_reflns     2971
_refine_ls_number_parameters     209
_refine_ls_number_restraints     0
_refine_ls_hydrogen_treatment     constr
_refine_ls_weighting_scheme     calc
_refine_ls_weighting_details
                 'calc w=1/[\s^2^(Fo^2^)+(0.1056P)^2^] where P=(Fo^2^+2Fc^2^)/3'
_atom_sites_solution_hydrogens     geom
_atom_sites_solution_primary     direct
_atom_sites_solution_secondary     difmap
_refine_ls_shift/su_max     0.001
_refine_ls_shift/su_mean     0.001
_refine_diff_density_max     0.302
_refine_diff_density_min     -0.309
_refine_ls_extinction_method     'SHELXL97 (Sheldrick, 2008)'
_refine_ls_extinction_coef     0.034(6)
_refine_ls_extinction_expression
                                  'Fc^*^=kFc[1+0.001xFc^2^\l^3^/sin(2\q)]^-1/4^'
loop_
    _atom_type_symbol
    _atom_type_description
    _atom_type_scat_dispersion_real
    _atom_type_scat_dispersion_imag
    _atom_type_scat_source
    'C' 'C' 0.0033 0.0016
                         'International Tables Vol C Tables 4.2.6.8 and 6.1.1.4'
    'H' 'H' 0.0000 0.0000
                         'International Tables Vol C Tables 4.2.6.8 and 6.1.1.4'
    'N' 'N' 0.0061 0.0033
                         'International Tables Vol C Tables 4.2.6.8 and 6.1.1.4'
    'O' 'O' 0.0106 0.0060
                         'International Tables Vol C Tables 4.2.6.8 and 6.1.1.4'
_computing_data_collection     'APEX2 (Bruker, 2005)'
_computing_cell_refinement     'SAINT (Bruker, 2005)'
_computing_data_reduction     'SAINT (Bruker, 2005)'
_computing_structure_solution     'SHELXS97 (Sheldrick, 2008)'
_computing_structure_refinement     'SHELXL97 (Sheldrick, 2008)'
_computing_molecular_graphics     'X-SEED (Barbour, 2001)'
_computing_publication_material     'publCIF (Westrip, 2010)'
loop_
    _atom_site_type_symbol
    _atom_site_label
    _atom_site_fract_x
    _atom_site_fract_y
    _atom_site_fract_z
    _atom_site_U_iso_or_equiv
    _atom_site_adp_type
    _atom_site_calc_flag
    _atom_site_refinement_flags
    _atom_site_occupancy
    _atom_site_disorder_assembly
    _atom_site_disorder_group
    O O1 0.6868(3) 0.57512(19) 0.61197(12) 0.0413(6) Uani d . 1 . .
    O O2 0.8896(4) -0.0690(2) 0.29737(16) 0.0579(7) Uani d . 1 . .
    O O3 1.2510(4) -0.0845(2) 0.36526(16) 0.0680(7) Uani d . 1 . .
    N N1 0.7157(4) 0.3830(2) 0.49844(15) 0.0357(6) Uani d . 1 . .
    H H1 0.5863 0.3832 0.4592 0.043 Uiso calc R 1 . .
    N N2 0.9999(4) 0.4426(2) 0.61946(15) 0.0337(6) Uani d . 1 . .
    N N3 1.0691(5) -0.0264(2) 0.35868(19) 0.0482(7) Uani d . 1 . .
    C C1 0.7879(5) 0.4765(3) 0.57918(19) 0.0354(7) Uani d . 1 . .
    C C2 0.8734(5) 0.2871(3) 0.48616(18) 0.0328(7) Uani d . 1 . .
    C C3 0.8717(5) 0.1718(3) 0.41760(19) 0.0371(7) Uani d . 1 . .
    H H3 0.7483 0.1435 0.3671 0.044 Uiso calc R 1 . .
    C C4 1.0672(5) 0.1002(3) 0.4288(2) 0.0380(7) Uani d . 1 . .
    C C5 1.2516(5) 0.1396(3) 0.5022(2) 0.0397(8) Uani d . 1 . .
    H H5 1.3801 0.0890 0.5052 0.048 Uiso calc R 1 . .
    C C6 1.2493(5) 0.2538(3) 0.5717(2) 0.0385(7) Uani d . 1 . .
    H H6 1.3723 0.2805 0.6223 0.046 Uiso calc R 1 . .
    C C7 1.0566(5) 0.3268(3) 0.56298(19) 0.0347(7) Uani d . 1 . .
    C C8 1.1434(5) 0.5230(3) 0.70567(18) 0.0399(7) Uani d . 1 . .
    H H8A 1.0786 0.6078 0.7254 0.048 Uiso calc R 1 . .
    H H8B 1.3157 0.5469 0.7007 0.048 Uiso calc R 1 . .
    C C9 1.1361(5) 0.4479(3) 0.77434(19) 0.0420(7) Uani d . 1 . .
    H H9A 1.1954 0.3618 0.7530 0.050 Uiso calc R 1 . .
    H H9B 1.2519 0.5027 0.8276 0.050 Uiso calc R 1 . .
    C C10 0.8830(5) 0.4174(3) 0.7976(2) 0.0457(8) Uani d . 1 . .
    H H10A 0.7678 0.3575 0.7457 0.055 Uiso calc R 1 . .
    H H10B 0.8185 0.5023 0.8171 0.055 Uiso calc R 1 . .
    C C11 0.8982(5) 0.3489(3) 0.8699(2) 0.0463(8) Uani d . 1 . .
    H H11A 0.9593 0.2632 0.8491 0.056 Uiso calc R 1 . .
    H H11B 1.0202 0.4076 0.9204 0.056 Uiso calc R 1 . .
    C C12 0.6562(6) 0.3190(3) 0.8998(2) 0.0516(9) Uani d . 1 . .
    H H12A 0.5896 0.4036 0.9179 0.062 Uiso calc R 1 . .
    H H12B 0.5366 0.2556 0.8505 0.062 Uiso calc R 1 . .
    C C13 0.6824(6) 0.2585(3) 0.9749(2) 0.0492(8) Uani d . 1 . .
    H H13A 0.8060 0.3210 1.0234 0.059 Uiso calc R 1 . .
    H H13B 0.7457 0.1731 0.9561 0.059 Uiso calc R 1 . .
    C C14 0.4445(6) 0.2305(3) 1.0082(2) 0.0535(9) Uani d . 1 . .
    H H14A 0.3754 0.3146 1.0235 0.064 Uiso calc R 1 . .
    H H14B 0.3244 0.1634 0.9608 0.064 Uiso calc R 1 . .
    C C15 0.4751(6) 0.1780(3) 1.0874(2) 0.0531(9) Uani d . 1 . .
    H H15A 0.5400 0.0926 1.0717 0.064 Uiso calc R 1 . .
    H H15B 0.5981 0.2439 1.1344 0.064 Uiso calc R 1 . .
    C C16 0.2378(7) 0.1537(4) 1.1214(2) 0.0692(11) Uani d . 1 . .
    H H16A 0.1189 0.0825 1.0760 0.083 Uiso calc R 1 . .
    H H16B 0.1659 0.2371 1.1331 0.083 Uiso calc R 1 . .
    C C17 0.2764(8) 0.1116(4) 1.2043(3) 0.0862(13) Uani d . 1 . .
    H H17A 0.1189 0.0965 1.2220 0.129 Uiso calc R 1 . .
    H H17B 0.3888 0.1832 1.2503 0.129 Uiso calc R 1 . .
    H H17C 0.3460 0.0286 1.1932 0.129 Uiso calc R 1 . .
loop_
    _atom_site_aniso_label
    _atom_site_aniso_U_11
    _atom_site_aniso_U_22
    _atom_site_aniso_U_33
    _atom_site_aniso_U_12
    _atom_site_aniso_U_13
    _atom_site_aniso_U_23
    O1 0.0513(12) 0.0398(11) 0.0402(12) 0.0189(10) 0.0180(10) 0.0148(10)
    O2 0.0723(16) 0.0459(14) 0.0531(16) 0.0082(12) 0.0178(14) 0.0095(12)
    O3 0.0794(17) 0.0556(14) 0.0770(18) 0.0342(13) 0.0326(14) 0.0149(13)
    N1 0.0405(13) 0.0385(13) 0.0363(15) 0.0144(11) 0.0142(11) 0.0176(13)
    N2 0.0368(13) 0.0354(13) 0.0344(14) 0.0097(10) 0.0119(11) 0.0151(12)
    N3 0.0618(18) 0.0381(15) 0.056(2) 0.0155(14) 0.0303(16) 0.0194(14)
    C1 0.0446(17) 0.0345(16) 0.0357(18) 0.0080(14) 0.0186(14) 0.0179(15)
    C2 0.0383(16) 0.0332(16) 0.0355(18) 0.0072(13) 0.0170(14) 0.0184(14)
    C3 0.0440(17) 0.0374(16) 0.0355(18) 0.0054(13) 0.0146(14) 0.0172(15)
    C4 0.0491(18) 0.0321(16) 0.0444(19) 0.0096(14) 0.0273(16) 0.0192(15)
    C5 0.0412(17) 0.0383(17) 0.051(2) 0.0139(14) 0.0212(16) 0.0215(16)
    C6 0.0371(16) 0.0431(17) 0.0436(19) 0.0086(13) 0.0137(14) 0.0226(16)
    C7 0.0415(16) 0.0346(16) 0.0376(18) 0.0073(13) 0.0212(14) 0.0191(14)
    C8 0.0435(16) 0.0414(17) 0.0352(18) 0.0068(13) 0.0102(14) 0.0114(15)
    C9 0.0466(17) 0.0414(17) 0.0382(18) 0.0102(14) 0.0075(14) 0.0119(14)
    C10 0.0541(19) 0.0456(18) 0.044(2) 0.0130(15) 0.0156(16) 0.0185(16)
    C11 0.0561(19) 0.0483(18) 0.0399(19) 0.0123(15) 0.0140(15) 0.0183(16)
    C12 0.064(2) 0.0493(19) 0.050(2) 0.0120(16) 0.0166(17) 0.0237(17)
    C13 0.059(2) 0.0508(19) 0.043(2) 0.0115(16) 0.0125(16) 0.0199(16)
    C14 0.060(2) 0.056(2) 0.054(2) 0.0110(16) 0.0165(17) 0.0275(18)
    C15 0.070(2) 0.0456(18) 0.046(2) 0.0063(16) 0.0131(18) 0.0188(17)
    C16 0.086(3) 0.071(2) 0.068(3) 0.017(2) 0.036(2) 0.037(2)
    C17 0.136(4) 0.076(3) 0.063(3) 0.012(3) 0.041(3) 0.038(2)
loop_
    _geom_bond_atom_site_label_1
    _geom_bond_atom_site_label_2
    _geom_bond_site_symmetry_2
    _geom_bond_distance
    _geom_bond_publ_flag
    O1 C1 . 1.240(3) ?
    O2 N3 . 1.228(3) ?
    O3 N3 . 1.231(3) ?
    N1 C1 . 1.353(3) ?
    N1 C2 . 1.382(3) ?
    N1 H1 . 0.8800 ?
    N2 C1 . 1.379(3) ?
    N2 C7 . 1.382(3) ?
    N2 C8 . 1.454(4) ?
    N3 C4 . 1.468(4) ?
    C2 C3 . 1.374(4) ?
    C2 C7 . 1.402(4) ?
    C3 C4 . 1.391(4) ?
    C3 H3 . 0.9300 ?
    C4 C5 . 1.367(4) ?
    C5 C6 . 1.380(4) ?
    C5 H5 . 0.9300 ?
    C6 C7 . 1.382(3) ?
    C6 H6 . 0.9300 ?
    C8 C9 . 1.526(4) ?
    C8 H8A . 0.9700 ?
    C8 H8B . 0.9700 ?
    C9 C10 . 1.514(4) ?
    C9 H9A . 0.9700 ?
    C9 H9B . 0.9700 ?
    C10 C11 . 1.525(4) ?
    C10 H10A . 0.9700 ?
    C10 H10B . 0.9700 ?
    C11 C12 . 1.508(4) ?
    C11 H11A . 0.9700 ?
    C11 H11B . 0.9700 ?
    C12 C13 . 1.511(4) ?
    C12 H12A . 0.9700 ?
    C12 H12B . 0.9700 ?
    C13 C14 . 1.513(4) ?
    C13 H13A . 0.9700 ?
    C13 H13B . 0.9700 ?
    C14 C15 . 1.520(4) ?
    C14 H14A . 0.9700 ?
    C14 H14B . 0.9700 ?
    C15 C16 . 1.509(4) ?
    C15 H15A . 0.9700 ?
    C15 H15B . 0.9700 ?
    C16 C17 . 1.517(5) ?
    C16 H16A . 0.9700 ?
    C16 H16B . 0.9700 ?
    C17 H17A . 0.9600 ?
    C17 H17B . 0.9600 ?
    C17 H17C . 0.9600 ?
loop_
    _geom_angle_atom_site_label_1
    _geom_angle_atom_site_label_2
    _geom_angle_atom_site_label_3
    _geom_angle_site_symmetry_1
    _geom_angle_site_symmetry_3
    _geom_angle
    _geom_angle_publ_flag
    C1 N1 C2 . . 110.5(2) ?
    C1 N1 H1 . . 124.7 ?
    C2 N1 H1 . . 124.7 ?
    C1 N2 C7 . . 109.0(2) ?
    C1 N2 C8 . . 124.0(2) ?
    C7 N2 C8 . . 126.9(2) ?
    O2 N3 O3 . . 123.7(3) ?
    O2 N3 C4 . . 118.5(2) ?
    O3 N3 C4 . . 117.8(3) ?
    O1 C1 N1 . . 127.5(3) ?
    O1 C1 N2 . . 125.5(3) ?
    N1 C1 N2 . . 107.0(2) ?
    C3 C2 N1 . . 132.1(3) ?
    C3 C2 C7 . . 121.8(2) ?
    N1 C2 C7 . . 106.1(2) ?
    C2 C3 C4 . . 115.5(3) ?
    C2 C3 H3 . . 122.3 ?
    C4 C3 H3 . . 122.3 ?
    C5 C4 C3 . . 123.6(3) ?
    C5 C4 N3 . . 118.8(3) ?
    C3 C4 N3 . . 117.6(3) ?
    C4 C5 C6 . . 120.7(2) ?
    C4 C5 H5 . . 119.6 ?
    C6 C5 H5 . . 119.6 ?
    C7 C6 C5 . . 117.2(3) ?
    C7 C6 H6 . . 121.4 ?
    C5 C6 H6 . . 121.4 ?
    N2 C7 C6 . . 131.5(3) ?
    N2 C7 C2 . . 107.3(2) ?
    C6 C7 C2 . . 121.2(3) ?
    N2 C8 C9 . . 113.2(2) ?
    N2 C8 H8A . . 108.9 ?
    C9 C8 H8A . . 108.9 ?
    N2 C8 H8B . . 108.9 ?
    C9 C8 H8B . . 108.9 ?
    H8A C8 H8B . . 107.8 ?
    C10 C9 C8 . . 115.7(2) ?
    C10 C9 H9A . . 108.4 ?
    C8 C9 H9A . . 108.4 ?
    C10 C9 H9B . . 108.4 ?
    C8 C9 H9B . . 108.4 ?
    H9A C9 H9B . . 107.4 ?
    C9 C10 C11 . . 111.6(2) ?
    C9 C10 H10A . . 109.3 ?
    C11 C10 H10A . . 109.3 ?
    C9 C10 H10B . . 109.3 ?
    C11 C10 H10B . . 109.3 ?
    H10A C10 H10B . . 108.0 ?
    C12 C11 C10 . . 115.4(2) ?
    C12 C11 H11A . . 108.4 ?
    C10 C11 H11A . . 108.4 ?
    C12 C11 H11B . . 108.4 ?
    C10 C11 H11B . . 108.4 ?
    H11A C11 H11B . . 107.5 ?
    C13 C12 C11 . . 113.7(2) ?
    C13 C12 H12A . . 108.8 ?
    C11 C12 H12A . . 108.8 ?
    C13 C12 H12B . . 108.8 ?
    C11 C12 H12B . . 108.8 ?
    H12A C12 H12B . . 107.7 ?
    C12 C13 C14 . . 115.2(2) ?
    C12 C13 H13A . . 108.5 ?
    C14 C13 H13A . . 108.5 ?
    C12 C13 H13B . . 108.5 ?
    C14 C13 H13B . . 108.5 ?
    H13A C13 H13B . . 107.5 ?
    C15 C14 C13 . . 115.0(3) ?
    C15 C14 H14A . . 108.5 ?
    C13 C14 H14A . . 108.5 ?
    C15 C14 H14B . . 108.5 ?
    C13 C14 H14B . . 108.5 ?
    H14A C14 H14B . . 107.5 ?
    C16 C15 C14 . . 114.5(3) ?
    C16 C15 H15A . . 108.6 ?
    C14 C15 H15A . . 108.6 ?
    C16 C15 H15B . . 108.6 ?
    C14 C15 H15B . . 108.6 ?
    H15A C15 H15B . . 107.6 ?
    C15 C16 C17 . . 113.5(3) ?
    C15 C16 H16A . . 108.9 ?
    C17 C16 H16A . . 108.9 ?
    C15 C16 H16B . . 108.9 ?
    C17 C16 H16B . . 108.9 ?
    H16A C16 H16B . . 107.7 ?
    C16 C17 H17A . . 109.5 ?
    C16 C17 H17B . . 109.5 ?
    H17A C17 H17B . . 109.5 ?
    C16 C17 H17C . . 109.5 ?
    H17A C17 H17C . . 109.5 ?
    H17B C17 H17C . . 109.5 ?
loop_
    _geom_torsion_atom_site_label_1
    _geom_torsion_atom_site_label_2
    _geom_torsion_atom_site_label_3
    _geom_torsion_atom_site_label_4
    _geom_torsion_site_symmetry_1
    _geom_torsion_site_symmetry_2
    _geom_torsion_site_symmetry_3
    _geom_torsion_site_symmetry_4
    _geom_torsion
    _geom_torsion_publ_flag
    C2 N1 C1 O1 . . . . -179.0(2) ?
    C2 N1 C1 N2 . . . . 1.4(3) ?
    C7 N2 C1 O1 . . . . 180.0(2) ?
    C8 N2 C1 O1 . . . . -3.2(4) ?
    C7 N2 C1 N1 . . . . -0.4(3) ?
    C8 N2 C1 N1 . . . . 176.4(2) ?
    C1 N1 C2 C3 . . . . 177.4(3) ?
    C1 N1 C2 C7 . . . . -1.7(3) ?
    N1 C2 C3 C4 . . . . 179.3(2) ?
    C7 C2 C3 C4 . . . . -1.7(4) ?
    C2 C3 C4 C5 . . . . -0.3(4) ?
    C2 C3 C4 N3 . . . . 178.0(2) ?
    O2 N3 C4 C5 . . . . 172.5(2) ?
    O3 N3 C4 C5 . . . . -7.0(4) ?
    O2 N3 C4 C3 . . . . -5.8(4) ?
    O3 N3 C4 C3 . . . . 174.7(2) ?
    C3 C4 C5 C6 . . . . 1.8(4) ?
    N3 C4 C5 C6 . . . . -176.5(2) ?
    C4 C5 C6 C7 . . . . -1.2(4) ?
    C1 N2 C7 C6 . . . . 179.2(3) ?
    C8 N2 C7 C6 . . . . 2.5(4) ?
    C1 N2 C7 C2 . . . . -0.7(3) ?
    C8 N2 C7 C2 . . . . -177.4(2) ?
    C5 C6 C7 N2 . . . . 179.3(3) ?
    C5 C6 C7 C2 . . . . -0.8(4) ?
    C3 C2 C7 N2 . . . . -177.8(2) ?
    N1 C2 C7 N2 . . . . 1.4(3) ?
    C3 C2 C7 C6 . . . . 2.3(4) ?
    N1 C2 C7 C6 . . . . -178.4(2) ?
    C1 N2 C8 C9 . . . . 114.0(3) ?
    C7 N2 C8 C9 . . . . -69.7(3) ?
    N2 C8 C9 C10 . . . . -65.3(3) ?
    C8 C9 C10 C11 . . . . -177.1(2) ?
    C9 C10 C11 C12 . . . . 177.9(3) ?
    C10 C11 C12 C13 . . . . -176.8(3) ?
    C11 C12 C13 C14 . . . . 178.5(3) ?
    C12 C13 C14 C15 . . . . -176.4(3) ?
    C13 C14 C15 C16 . . . . 178.6(3) ?
    C14 C15 C16 C17 . . . . -175.7(3) ?
loop_
    _geom_hbond_atom_site_label_D
    _geom_hbond_atom_site_label_H
    _geom_hbond_atom_site_label_A
    _geom_hbond_site_symmetry_A
    _geom_hbond_distance_DH
    _geom_hbond_distance_HA
    _geom_hbond_distance_DA
    _geom_hbond_angle_DHA
    N1 H1 O1 2_666 0.88 1.92 2.784(3) 168
