# Supplementary material for: 1-n-Decyl-5-nitro-1H-benzimidazol-2(3H)-one
Source: Acta Crystallogr Sect E Struct Rep Online. 2011 Feb 12;67(Pt 3):o613. doi: 10.1107/S1600536811004399 (PMC3052083; doi:10.1107/S1600536811004399)
Supplement: Supplementary file 2 [file e-67-0o613-Isup2.hkl]

# 
# h,k,l, Fc-squared, Fo-squared, sigma(Fo-squared) and status flag 
# 
data_I
_shelx_title '  P-1' 
_shelx_refln_list_code          4 
_shelx_F_calc_maximum      132.20 
_exptl_crystal_F_000       344.00 
_reflns_d_resolution_high  0.8409 
 
loop_ 
 _symmetry_equiv_pos_as_xyz 
 'x, y, z' 
 '-x, -y, -z' 
 
_cell_length_a     5.4933 
_cell_length_b    10.3063 
_cell_length_c    16.1655 
_cell_angle_alpha 106.504 
_cell_angle_beta   98.545 
_cell_angle_gamma  96.809 
 
_shelx_F_squared_multiplier     1.000 
 
loop_ 
 _refln_index_h 
 _refln_index_k 
 _refln_index_l 
 _refln_F_squared_calc 
 _refln_F_squared_meas 
 _refln_F_squared_sigma 
 _refln_observed_status 
   2   0   0      797.11      810.06      6.50 o 
   3   0   0        0.08       21.13      3.44 o 
   4   0   0        0.02        5.94      2.86 o 
   5   0   0      108.89      113.74      5.72 o 
   6   0   0        6.37       13.43      5.71 o 
  -6   1   0        4.27        1.49      5.18 o 
  -5   1   0       75.28       86.87      6.45 o 
  -4   1   0        0.66       -1.96      2.39 o 
  -3   1   0       73.25       77.79      3.21 o 
  -2   1   0       10.54       14.41      1.34 o 
   1   1   0       66.99       70.37      3.88 o 
   2   1   0      128.51      139.85      5.17 o 
   3   1   0        2.99        3.51      2.52 o 
   4   1   0       39.45       37.73      4.03 o 
   5   1   0      101.82      118.75      7.37 o 
   6   1   0       59.77       58.19     11.16 o 
  -6   2   0        0.00        5.77      5.04 o 
  -5   2   0       15.73       21.55      4.34 o 
  -4   2   0        0.03        1.31      2.21 o 
  -3   2   0       24.90       25.64      2.46 o 
  -2   2   0       38.03       42.39      1.62 o 
  -1   2   0     7206.85     7838.99     54.67 o 
   1   2   0       11.50       10.88      1.76 o 
   2   2   0       43.41       39.58      2.72 o 
   3   2   0       11.69        7.73      2.84 o 
   4   2   0        5.00        4.58      4.02 o 
   5   2   0        0.08       -2.25      4.47 o 
   6   2   0       12.30       11.81      6.21 o 
  -6   3   0        6.51        6.55      4.66 o 
  -5   3   0      147.52      148.65      6.32 o 
  -4   3   0        0.68       -0.08      2.35 o 
  -3   3   0      526.40      535.53      8.22 o 
  -2   3   0      298.66      307.16      7.34 o 
  -1   3   0      236.73      171.01      2.43 o 
   0   3   0      298.12      295.06      4.22 o 
   1   3   0       15.81       13.13      1.81 o 
   2   3   0       53.88       55.54      3.85 o 
   3   3   0       24.06       21.63      4.09 o 
   4   3   0      134.27      136.59      8.60 o 
   5   3   0        3.70       -2.24      4.62 o 
  -6   4   0       25.43       20.23      4.96 o 
  -5   4   0       21.54       27.18      5.39 o 
  -4   4   0       26.93       28.56      4.07 o 
  -3   4   0       10.76        8.44      3.31 o 
  -2   4   0      968.96      963.43     14.02 o 
  -1   4   0      255.79      243.56      4.15 o 
   0   4   0      201.03      190.28      4.05 o 
   1   4   0       47.05       41.13      2.64 o 
   2   4   0       80.84       90.06      4.06 o 
   3   4   0      115.52      114.94      9.57 o 
   4   4   0        5.08       11.33      5.54 o 
   5   4   0        6.13        5.30      8.00 o 
  -6   5   0        5.24        3.47      3.96 o 
  -5   5   0       48.70       53.65      6.16 o 
  -4   5   0        3.95        3.75      2.64 o 
  -3   5   0       85.86       94.82      8.32 o 
  -2   5   0       93.73       83.74      4.69 o 
  -1   5   0      131.74      139.00      5.13 o 
   0   5   0      140.78      147.44      4.66 o 
   1   5   0      122.77      115.92      4.45 o 
   2   5   0       46.66       61.23      4.63 o 
   3   5   0        2.53        1.36      3.82 o 
   4   5   0        2.26       -4.89      7.18 o 
   5   5   0        1.14       -2.13      7.54 o 
  -6   6   0        0.02        3.48      3.68 o 
  -5   6   0        5.08        1.55      3.75 o 
  -4   6   0      128.27      115.83     15.41 o 
  -3   6   0       25.14       49.04     30.47 o 
  -2   6   0       33.98       33.67      2.98 o 
  -1   6   0       35.90       35.61      2.98 o 
   0   6   0      139.65      128.66      4.52 o 
   1   6   0       44.19       47.84      3.64 o 
   2   6   0        8.81        9.29      3.21 o 
   3   6   0       56.45       64.45      8.93 o 
   4   6   0       13.09       16.32      8.09 o 
  -5   7   0        0.55        5.82     11.66 o 
  -4   7   0        1.29        7.22      9.60 o 
  -3   7   0        9.44        9.44      4.48 o 
  -2   7   0       70.27       71.34      3.88 o 
  -1   7   0       12.38       16.17      2.85 o 
   0   7   0       30.04       33.47      3.52 o 
   1   7   0       43.38       42.93      5.45 o 
   2   7   0        6.90        7.42      4.50 o 
   3   7   0       17.40       19.96      7.61 o 
   4   7   0        0.26       -3.38      8.12 o 
  -5   8   0        2.32       -0.71     21.77 o 
  -4   8   0        1.92        5.66     18.89 o 
  -3   8   0      212.45      211.73      6.17 o 
  -2   8   0      295.24      291.38      7.07 o 
  -1   8   0       16.79       17.55      3.41 o 
   0   8   0       33.05       35.86      3.80 o 
   1   8   0       45.41       51.33      5.31 o 
   2   8   0        3.51        5.19      5.00 o 
   3   8   0       66.23       90.44     18.87 o 
  -3   9   0        0.75        4.97      2.89 o 
  -2   9   0       18.22       12.49      5.86 o 
  -1   9   0        4.87        4.25      3.54 o 
   0   9   0        1.57       -3.81      4.48 o 
   1   9   0       15.43       16.67      6.47 o 
   2   9   0       41.65       55.56     14.12 o 
  -4  10   0        1.82        3.49      4.27 o 
  -3  10   0       31.97       31.69      4.00 o 
  -2  10   0        0.02       -1.34      4.01 o 
  -1  10   0       45.89       54.91      6.07 o 
   0  10   0       11.72        6.33      6.50 o 
   1  10   0       63.63       64.12      9.04 o 
   2  10   0        0.00       -4.18      9.85 o 
  -3  11   0        0.70        1.06      4.71 o 
  -2  11   0        1.69       -0.16      4.37 o 
  -1  11   0       14.15       15.72      8.47 o 
   0  11   0        6.45       14.57      7.10 o 
   1  11   0       55.71       55.99      9.54 o 
  -1 -11   1       30.58       47.46     12.02 o 
   0 -11   1        2.66       12.38      6.79 o 
   1 -11   1      108.29      121.85     12.99 o 
   2 -11   1        4.85        6.66      4.45 o 
   3 -11   1        1.28        0.60      4.35 o 
  -2 -10   1        0.04       11.87     11.90 o 
  -1 -10   1       37.73       33.96     10.52 o 
   0 -10   1       18.04       11.35      6.97 o 
   1 -10   1      261.45      265.46      9.41 o 
   2 -10   1       72.80       74.45      5.68 o 
   3 -10   1       26.19       27.68      3.67 o 
   4 -10   1       13.62       13.21      3.25 o 
  -3  -9   1       32.08       41.37     14.91 o 
  -2  -9   1       19.72       20.24     12.03 o 
  -1  -9   1        2.82        3.51      6.14 o 
   0  -9   1        3.81       14.39      7.32 o 
   1  -9   1       14.71       15.78      3.29 o 
   2  -9   1       54.13       51.41      4.64 o 
   3  -9   1       15.86       12.54      2.88 o 
  -4  -8   1       16.61       17.67     14.05 o 
  -3  -8   1        5.15        7.45      7.41 o 
  -2  -8   1        1.27        5.35      5.55 o 
  -1  -8   1       18.10       19.10      3.85 o 
   0  -8   1       20.93       22.24      3.19 o 
   1  -8   1        4.86        6.05      3.99 o 
   2  -8   1        5.92        4.36      2.95 o 
   3  -8   1       67.63       60.46      4.00 o 
   4  -8   1       15.66       22.81     20.88 o 
   5  -8   1        0.06       -1.90     23.58 o 
  -4  -7   1        6.98        4.94     11.23 o 
  -3  -7   1        6.62        1.27      6.56 o 
  -2  -7   1       80.52       85.11     11.15 o 
  -1  -7   1       64.28       61.84      4.32 o 
   0  -7   1      110.09      113.66      5.11 o 
   1  -7   1       37.59       39.71      3.19 o 
   2  -7   1        9.08        8.35      2.54 o 
   3  -7   1       60.88       -5.08     13.38 o 
   4  -7   1        6.01        9.23      9.94 o 
   5  -7   1        3.19        6.14     10.18 o 
  -5  -6   1        0.90        8.41     25.40 o 
  -4  -6   1        0.37        4.92      7.29 o 
  -3  -6   1       28.24       25.16      7.50 o 
  -2  -6   1       33.90       42.34      5.37 o 
  -1  -6   1      203.91      211.75      6.45 o 
   0  -6   1        9.42       11.21      2.44 o 
   1  -6   1        6.64        5.50      2.19 o 
   2  -6   1      243.93      237.95      4.25 o 
   3  -6   1        4.72       -0.78      7.08 o 
   4  -6   1      215.90      199.82     12.32 o 
   5  -6   1       32.96       23.89      3.59 o 
   6  -6   1        0.03        5.89      3.78 o 
  -5  -5   1        3.64        5.65      7.86 o 
  -4  -5   1        0.89       -7.38      6.83 o 
  -3  -5   1       19.88       14.86      4.08 o 
  -2  -5   1        3.38        1.36      2.31 o 
  -1  -5   1        0.67       -0.89      1.97 o 
   0  -5   1      140.94      115.58      3.94 o 
   1  -5   1       93.38      101.17      3.14 o 
   2  -5   1       89.61       89.19      4.73 o 
   3  -5   1       81.96      108.65      7.21 o 
   4  -5   1       39.21       43.99      3.96 o 
   5  -5   1       29.24       30.44      4.37 o 
   6  -5   1        5.50        4.85      4.03 o 
  -5  -4   1        9.36       14.08      8.18 o 
  -4  -4   1        8.71       10.60      5.65 o 
  -3  -4   1      261.62      284.75      9.24 o 
  -2  -4   1       38.46       39.74      2.89 o 
  -1  -4   1      278.45      279.49      4.57 o 
   0  -4   1      223.61      203.16      3.33 o 
   1  -4   1       12.55       13.65      1.83 o 
   2  -4   1        0.53        3.87      3.06 o 
   3  -4   1       27.66       33.94      2.75 o 
   4  -4   1       37.27       33.35      3.67 o 
   5  -4   1        1.16       -1.06      3.29 o 
   6  -4   1        6.17       10.74      6.15 o 
  -5  -3   1       10.47        4.87      4.83 o 
  -4  -3   1        1.93       -3.60      4.89 o 
  -3  -3   1      886.03      882.80     11.63 o 
  -2  -3   1       17.72       15.44      2.87 o 
  -1  -3   1      689.11      675.78      7.31 o 
   0  -3   1      329.41      290.47      3.78 o 
   1  -3   1      116.29      147.02      2.30 o 
   2  -3   1     1388.96     1406.06     10.41 o 
   3  -3   1      244.51      277.29      4.47 o 
   4  -3   1        0.01        1.11      2.35 o 
   5  -3   1       75.14       66.36      7.88 o 
   6  -3   1       25.26       27.74      5.08 o 
  -6  -2   1        0.09       -0.90      9.12 o 
  -5  -2   1       24.86       22.60      5.19 o 
  -4  -2   1        3.30       -0.62      3.26 o 
  -3  -2   1      413.99      409.62      7.44 o 
  -2  -2   1        0.42       -2.98      1.99 o 
  -1  -2   1      277.92      255.12      4.14 o 
   2  -2   1       74.20       71.25      2.34 o 
   3  -2   1        0.46        1.78      1.91 o 
   4  -2   1       50.42       51.06      3.15 o 
   5  -2   1       48.68       45.07      5.98 o 
   6  -2   1       18.20       15.13      6.51 o 
  -6  -1   1       64.72       60.45      9.86 o 
  -5  -1   1       42.36       46.11      5.62 o 
  -4  -1   1      281.78      297.90      7.58 o 
  -3  -1   1        1.83       -0.12      2.20 o 
  -2  -1   1       84.91       85.02      2.70 o 
  -1  -1   1      241.21      239.54      3.83 o 
   2  -1   1       33.79       35.08      1.72 o 
   3  -1   1       76.40       79.38      3.25 o 
   4  -1   1        1.09        2.49      2.50 o 
   5  -1   1        2.91       -3.36      3.74 o 
   6  -1   1        0.00        0.00      5.13 o 
  -6   0   1       28.31       24.56      5.78 o 
  -5   0   1       43.81       45.83      4.47 o 
  -4   0   1        0.41        1.75      2.69 o 
  -3   0   1      243.50      231.84      5.24 o 
  -2   0   1        2.89        2.78      1.41 o 
   1   0   1     7576.18     3034.17     38.50 o 
   2   0   1     1236.22     1224.23      8.56 o 
   3   0   1        0.68        0.29      2.55 o 
   4   0   1      137.72      145.56      5.86 o 
   5   0   1        6.88        8.44      4.75 o 
   6   0   1        1.91       -0.48      5.10 o 
  -6   1   1        0.98       -6.46      5.21 o 
  -5   1   1        6.13        5.02      3.91 o 
  -4   1   1       38.43       39.61      3.15 o 
  -3   1   1       59.48       61.29      3.00 o 
  -2   1   1       73.14       76.98      1.98 o 
  -1   1   1       67.78       51.86      2.79 o 
   1   1   1        3.72        0.69      1.10 o 
   2   1   1      152.14      142.23      3.97 o 
   3   1   1       33.03       33.24      3.32 o 
   4   1   1      212.58      210.16      7.81 o 
   5   1   1        5.43        2.52      4.41 o 
   6   1   1       24.79       18.97      6.02 o 
  -6   2   1        0.05       -1.02      4.93 o 
  -5   2   1        3.18        4.45      3.82 o 
  -4   2   1        4.79       -1.84      2.46 o 
  -3   2   1       45.76       48.96      2.64 o 
  -2   2   1      263.17      264.69      4.22 o 
  -1   2   1      378.09      364.68      4.18 o 
   0   2   1     6129.51     6592.50     70.68 o 
   1   2   1       93.93       81.19      4.06 o 
   2   2   1       10.10        9.72      2.67 o 
   3   2   1       19.94       20.17      3.17 o 
   4   2   1       36.20       45.85      7.85 o 
   5   2   1        9.62        4.18      5.39 o 
  -6   3   1        0.01        0.26      4.53 o 
  -5   3   1        1.46       -1.04      4.37 o 
  -4   3   1        3.39        3.66      2.35 o 
  -3   3   1      341.20      371.47      5.40 o 
  -2   3   1        0.58        1.73      2.51 o 
  -1   3   1     2355.94     2254.47     14.84 o 
   0   3   1      259.91      222.30      3.94 o 
   1   3   1      155.85      152.51      4.11 o 
   2   3   1        2.64       -0.65      1.61 o 
   3   3   1        0.37       -0.86      2.67 o 
   4   3   1       47.29       42.17      9.30 o 
   5   3   1       16.13       16.17      6.28 o 
  -6   4   1        1.35        2.43      3.54 o 
  -5   4   1       79.69       80.61      4.54 o 
  -4   4   1       10.24        9.49      2.35 o 
  -3   4   1       23.74       20.75      1.87 o 
  -2   4   1      371.33      410.77      8.37 o 
  -1   4   1     1433.45     1385.84     11.44 o 
   0   4   1     1103.79     1115.03     10.56 o 
   1   4   1       32.37       35.22      2.87 o 
   2   4   1        3.47        1.47      2.36 o 
   3   4   1      117.99      125.78      6.59 o 
   4   4   1        0.01        3.06      5.21 o 
   5   4   1       18.46       17.56      8.44 o 
  -6   5   1       11.96       12.67      4.44 o 
  -5   5   1       12.73       13.56      3.08 o 
  -4   5   1        9.41        9.97      2.74 o 
  -3   5   1        0.13       -4.95      6.90 o 
  -2   5   1      599.38      595.66      7.67 o 
  -1   5   1      258.38      302.54      7.94 o 
   0   5   1      745.79      781.79      9.32 o 
   1   5   1      320.28      329.61      7.21 o 
   2   5   1       22.43       20.36      3.59 o 
   3   5   1      337.68      379.07     12.51 o 
   4   5   1        5.96        3.88      7.49 o 
   5   5   1        0.19        0.60      9.47 o 
  -6   6   1        0.71        6.30      4.02 o 
  -5   6   1        1.33        2.43      3.95 o 
  -4   6   1       34.27       19.85     22.60 o 
  -3   6   1       41.59       32.33      9.27 o 
  -2   6   1      284.54      301.52      6.99 o 
  -1   6   1        4.62        4.06      2.86 o 
   0   6   1      156.28      147.87      5.19 o 
   1   6   1        5.37        3.80      2.76 o 
   2   6   1        0.73        3.69      3.72 o 
   3   6   1        5.20       14.16      7.45 o 
   4   6   1        1.71        3.88      7.72 o 
  -5   7   1        0.10       -0.20     10.31 o 
  -4   7   1        4.08        3.45      9.66 o 
  -3   7   1       82.12       79.93      4.42 o 
  -2   7   1       57.06       60.42      3.88 o 
  -1   7   1      141.71      147.00      7.12 o 
   0   7   1        0.94        0.93      2.85 o 
   1   7   1       13.03       10.72      3.81 o 
   2   7   1       23.51       25.39      5.69 o 
   3   7   1        1.92        4.01      6.67 o 
   4   7   1        0.06       16.36      8.97 o 
  -5   8   1        1.59       25.74     23.60 o 
  -4   8   1        1.66        6.63     18.68 o 
  -3   8   1      276.70      272.77      7.29 o 
  -2   8   1      619.57      602.67      9.96 o 
  -1   8   1       26.58       32.05      4.67 o 
   0   8   1        5.66       -0.12      3.48 o 
   1   8   1       23.14       27.94      5.21 o 
   2   8   1       16.43       17.78      5.61 o 
   3   8   1       37.09       51.75     11.34 o 
  -4   9   1        2.09        2.42      4.80 o 
  -3   9   1        8.88        9.78      3.34 o 
  -2   9   1        5.69        2.69      3.81 o 
  -1   9   1        0.19       -0.13      3.49 o 
   0   9   1        2.23        4.16      4.19 o 
   1   9   1       23.76       16.34      7.22 o 
   2   9   1       21.35       24.12     12.70 o 
   3   9   1       19.85       25.24     13.42 o 
  -4  10   1        2.03       -3.00      3.49 o 
  -3  10   1        4.47        9.13      3.61 o 
  -2  10   1       27.30       30.71      4.86 o 
  -1  10   1        6.50        7.60      5.26 o 
   0  10   1        0.05        7.77     10.47 o 
   1  10   1       33.13       29.29     20.05 o 
   2  10   1        8.95       25.45     12.65 o 
  -3  11   1        0.43       -3.71      4.75 o 
  -2  11   1        1.77        1.11      4.53 o 
  -1  11   1        0.02        4.10      6.21 o 
   0  11   1       24.52       18.53      9.84 o 
   1 -12   2       12.39        9.53      6.48 o 
  -1 -11   2        2.25        4.23      8.91 o 
   0 -11   2        0.08       -4.15      5.87 o 
   1 -11   2        1.35        9.64      6.11 o 
   2 -11   2        1.86       -4.46      4.66 o 
   3 -11   2        7.61        5.52      4.51 o 
  -2 -10   2        3.15       -6.21     10.80 o 
  -1 -10   2        0.40       -6.11      6.06 o 
   0 -10   2        3.84        3.26      6.09 o 
   1 -10   2      395.22      389.82     10.43 o 
   2 -10   2      213.06      213.33      7.39 o 
   3 -10   2        2.24        4.00      3.92 o 
  -3  -9   2        5.05        3.64     12.54 o 
  -2  -9   2        3.49       -2.17      7.12 o 
  -1  -9   2        7.15        6.18      6.34 o 
   0  -9   2        2.66        0.80      4.37 o 
   1  -9   2       47.46       51.07      5.30 o 
   2  -9   2       69.13       68.88      4.95 o 
   3  -9   2       22.76       20.78      3.71 o 
   4  -9   2        4.12       31.92     21.48 o 
  -4  -8   2        1.12       12.92     13.73 o 
  -3  -8   2        1.64       -0.69     11.44 o 
  -2  -8   2        9.09        1.74      4.56 o 
  -1  -8   2       13.56       14.11      3.46 o 
   0  -8   2       27.32       23.90      4.61 o 
   1  -8   2        1.19        4.33      2.41 o 
   2  -8   2       18.66       18.28      3.32 o 
   3  -8   2        5.00        4.35      3.40 o 
   4  -8   2        4.42      -13.15     18.74 o 
   5  -8   2        9.46       18.91     28.26 o 
  -4  -7   2        6.83        7.30      8.92 o 
  -3  -7   2        1.79        1.94      6.69 o 
  -2  -7   2       79.55       83.23      6.06 o 
  -1  -7   2      103.98      112.67      4.56 o 
   0  -7   2      113.14      112.90      6.10 o 
   1  -7   2       90.26       88.82      3.34 o 
   2  -7   2        6.51        7.33      2.13 o 
   3  -7   2       40.14       12.50     15.59 o 
   4  -7   2      136.72      135.25     17.19 o 
   5  -7   2        5.15        7.49      3.51 o 
  -5  -6   2        3.74       10.25      8.29 o 
  -4  -6   2        0.01       -1.02      7.47 o 
  -3  -6   2       27.67       28.96      4.94 o 
  -2  -6   2        0.29       -2.60      2.36 o 
  -1  -6   2      345.70      347.40      6.26 o 
   0  -6   2       48.90       46.88      5.39 o 
   1  -6   2       70.30       74.27      2.92 o 
   2  -6   2       70.64       69.03      2.95 o 
   3  -6   2        0.45       -0.61      4.92 o 
   4  -6   2      255.14      239.60     11.74 o 
   5  -6   2       52.41       44.71      7.31 o 
  -5  -5   2        7.03       29.32      9.26 o 
  -4  -5   2        0.02       -5.39      5.40 o 
  -3  -5   2        0.36        2.14      3.06 o 
  -2  -5   2       78.06       82.10      4.03 o 
  -1  -5   2       39.10       36.40      2.41 o 
   0  -5   2      271.50      260.27      6.19 o 
   1  -5   2       17.59       16.47      2.62 o 
   2  -5   2      165.30      194.90      4.41 o 
   3  -5   2       12.94        4.60      3.82 o 
   4  -5   2       81.76       81.70      3.81 o 
   5  -5   2        0.36       -1.23      3.08 o 
   6  -5   2        2.72        4.92      5.22 o 
  -5  -4   2       26.02       29.75      5.52 o 
  -4  -4   2       52.27       46.87      6.70 o 
  -3  -4   2       40.48       39.66      3.86 o 
  -2  -4   2      312.59      331.87      5.58 o 
  -1  -4   2       50.27       43.73      2.55 o 
   0  -4   2      218.36      228.19      4.36 o 
   1  -4   2        6.93        9.54      1.40 o 
   2  -4   2       16.93       11.69      3.27 o 
   3  -4   2        0.41       -0.74      1.62 o 
   4  -4   2       45.72       39.57      4.66 o 
   5  -4   2        5.37        2.50      3.31 o 
   6  -4   2        4.09        4.78      4.58 o 
  -6  -3   2       19.96       13.69     12.72 o 
  -5  -3   2       20.34       21.54      5.30 o 
  -4  -3   2        1.29        4.25      3.44 o 
  -3  -3   2        5.73        2.52      2.78 o 
  -2  -3   2       78.46       84.57      3.82 o 
  -1  -3   2      506.27      487.39      4.91 o 
   0  -3   2      155.67      141.93      2.83 o 
   1  -3   2      128.57      134.14      2.25 o 
   2  -3   2       87.02       98.89      2.76 o 
   3  -3   2       17.99       23.34      2.69 o 
   4  -3   2        0.53        1.50      2.05 o 
   5  -3   2        0.53        3.58      3.56 o 
   6  -3   2        1.75        5.19      9.01 o 
  -6  -2   2        0.09        2.34      5.45 o 
  -5  -2   2       45.62       44.00      5.67 o 
  -4  -2   2        0.79       -0.84      3.29 o 
  -3  -2   2      280.73      290.66      6.69 o 
  -2  -2   2       36.36       36.63      2.58 o 
  -1  -2   2     6195.82     7010.75     37.87 o 
   2  -2   2      794.86      863.21      5.94 o 
   3  -2   2       40.52       38.50      2.55 o 
   4  -2   2       85.18       89.33      3.84 o 
   5  -2   2       43.78       33.61      4.59 o 
   6  -2   2        0.26        2.65      5.87 o 
  -6  -1   2       28.58       29.32      6.62 o 
  -5  -1   2       38.94       44.77      5.53 o 
  -4  -1   2       40.60       43.14      4.09 o 
  -3  -1   2      788.49      758.10      7.83 o 
  -2  -1   2       27.04       25.21      1.85 o 
  -1  -1   2      359.14      341.37      3.50 o 
   2  -1   2      107.08       97.45      2.82 o 
   3  -1   2        0.70        0.37      2.12 o 
   4  -1   2       66.71       69.01      3.76 o 
   5  -1   2      167.81      159.58      8.49 o 
   6  -1   2        4.33        1.46      5.84 o 
  -6   0   2       36.42       34.46      6.13 o 
  -5   0   2       17.36       14.84      3.99 o 
  -4   0   2       77.91       78.23      4.14 o 
  -3   0   2      623.57      640.13      8.42 o 
  -2   0   2       27.06       33.49      1.73 o 
  -1   0   2       16.35       13.22      1.75 o 
   2   0   2      334.08      326.39      5.86 o 
   3   0   2        0.11       -1.31      2.44 o 
   4   0   2      143.50      132.98      6.34 o 
   5   0   2        1.32        2.58      4.56 o 
   6   0   2        0.14        0.38      9.35 o 
  -6   1   2       20.84       23.13      5.71 o 
  -5   1   2        0.29        2.46      3.75 o 
  -4   1   2      697.62      721.32     10.18 o 
  -3   1   2      319.55      338.90      4.92 o 
  -2   1   2       52.61       59.04      2.05 o 
  -1   1   2       45.53       47.93      1.82 o 
   0   1   2       34.65       36.29      2.40 o 
   2   1   2      292.26      304.19     10.75 o 
   3   1   2        2.63       -0.45      2.57 o 
   4   1   2       71.16       69.77      5.54 o 
   5   1   2       74.07       58.43      9.02 o 
   6   1   2        0.01        2.43      6.27 o 
  -6   2   2        1.27       -1.19      5.75 o 
  -5   2   2      103.89      109.98      5.91 o 
  -4   2   2        7.29        9.06      2.69 o 
  -3   2   2       12.51       16.07      2.32 o 
  -2   2   2      133.89      142.82      3.38 o 
  -1   2   2      679.75      685.67      4.58 o 
   0   2   2    11424.80    13624.06    133.43 o 
   1   2   2      775.41      744.99      8.00 o 
   2   2   2      638.56      642.37      8.58 o 
   3   2   2      175.31      173.21      5.72 o 
   4   2   2      141.04      119.80      8.15 o 
   5   2   2       78.39      107.04      8.70 o 
  -6   3   2       14.81       16.77      4.20 o 
  -5   3   2      122.43      129.48      6.83 o 
  -4   3   2       11.08       11.17      2.50 o 
  -3   3   2       54.37       63.35      2.66 o 
  -2   3   2       21.21       23.86      2.42 o 
  -1   3   2       35.96       37.27      2.47 o 
   0   3   2        0.01       -0.43      1.71 o 
   1   3   2        6.00        3.32      2.33 o 
   2   3   2       12.43        4.95      3.23 o 
   3   3   2        3.04        1.78      3.12 o 
   4   3   2      153.81      136.84      8.91 o 
   5   3   2        4.34        3.64      5.85 o 
  -6   4   2       25.83       26.99      4.71 o 
  -5   4   2      108.61       96.19      5.11 o 
  -4   4   2       29.77       28.26      2.65 o 
  -3   4   2      116.58      111.95      2.96 o 
  -2   4   2       14.19       18.13      2.78 o 
  -1   4   2      490.46      429.46      9.57 o 
   0   4   2      227.58      243.92      5.77 o 
   1   4   2        3.92        3.41      2.56 o 
   2   4   2      204.03      199.14      6.05 o 
   3   4   2       27.11       19.12      7.03 o 
   4   4   2        7.56       14.55      5.72 o 
   5   4   2        7.82       21.30      8.51 o 
  -6   5   2        5.32        4.04      4.10 o 
  -5   5   2        0.62       -2.67      3.70 o 
  -4   5   2       42.92       44.06      2.59 o 
  -3   5   2       38.23       42.73      2.48 o 
  -2   5   2      100.15       98.50      4.91 o 
   0   5   2      125.44      133.65      4.96 o 
   1   5   2      219.64      229.89      6.59 o 
   2   5   2        8.52        7.73      3.63 o 
   3   5   2        2.24        0.82      6.42 o 
   4   5   2       25.49       17.45      8.36 o 
   5   5   2        9.37       19.32      8.27 o 
  -6   6   2        3.56        7.22      6.51 o 
  -5   6   2        1.05        1.40      3.01 o 
  -4   6   2       15.29       15.95      3.11 o 
  -3   6   2        0.44       -0.85      2.66 o 
  -2   6   2        1.21        1.34      1.99 o 
  -1   6   2      301.89      290.47     17.94 o 
   0   6   2        1.97        3.63      2.85 o 
   1   6   2        1.05        2.51      2.98 o 
   2   6   2        0.02       -2.43      4.06 o 
   3   6   2       44.53       52.10      9.11 o 
   4   6   2        2.10       16.12      8.22 o 
  -5   7   2        1.03        1.52      2.77 o 
  -4   7   2       17.30        9.71      4.34 o 
  -3   7   2      157.40      169.23      6.33 o 
  -2   7   2      446.88      445.77      9.58 o 
  -1   7   2        0.68       -1.47      3.43 o 
   0   7   2        0.03        1.37      3.12 o 
   1   7   2        2.14        1.76      3.73 o 
   2   7   2       26.49       22.78      5.99 o 
   3   7   2        3.03       16.73      7.75 o 
   4   7   2       11.32       -1.70      8.33 o 
  -5   8   2        0.04       40.51     25.60 o 
  -4   8   2       12.63        4.22      5.44 o 
  -3   8   2      106.57      115.29      6.37 o 
  -2   8   2      267.56      261.76      7.57 o 
  -1   8   2        0.00        4.46      4.15 o 
   0   8   2       67.56       67.39      5.20 o 
   1   8   2        1.77       -0.93      4.72 o 
   2   8   2        9.32       21.26      7.18 o 
   3   8   2       43.94       44.70      9.26 o 
  -4   9   2        0.58       -5.66      5.24 o 
  -3   9   2        4.94        3.54      3.44 o 
  -2   9   2       55.82       55.57      5.25 o 
  -1   9   2        3.42       -0.61      3.71 o 
   0   9   2       41.61       45.38      6.31 o 
   1   9   2        1.19        0.51      6.49 o 
   2   9   2       31.77        9.42     12.01 o 
  -3  10   2        0.84       -1.22      3.69 o 
  -2  10   2        8.42        5.12      4.41 o 
  -1  10   2        0.36       -0.33      5.95 o 
   0  10   2        7.29        8.09      6.93 o 
   1  10   2       15.86       -0.11      7.37 o 
  -2  11   2       11.81       19.66      6.44 o 
  -1  11   2        1.02       -2.41      6.49 o 
   0  11   2        0.24        3.28      6.86 o 
   0 -12   3       32.52       20.63     10.79 o 
   1 -12   3        3.31        1.98      7.13 o 
  -1 -11   3        0.30       -0.67     15.73 o 
   0 -11   3        3.23        8.32      6.35 o 
   1 -11   3        3.27       -3.91      7.53 o 
   2 -11   3       35.98       38.35      5.19 o 
   3 -11   3        3.30        6.69      4.45 o 
  -2 -10   3       25.97       47.85     13.63 o 
  -1 -10   3        3.72       -0.13      7.78 o 
   0 -10   3       22.20       23.20      6.68 o 
   1 -10   3       17.11       20.49      5.01 o 
   2 -10   3      153.22      152.75      6.64 o 
   3 -10   3        3.69        2.93      7.51 o 
   4 -10   3        0.36        4.39      2.89 o 
  -3  -9   3       25.98       23.02     14.10 o 
  -2  -9   3       34.46       37.20      8.64 o 
  -1  -9   3       11.77        5.78      6.42 o 
   0  -9   3       67.88       75.15      6.56 o 
   1  -9   3      249.12      262.26      8.34 o 
   2  -9   3       23.89       20.92      8.97 o 
   3  -9   3        0.01        5.07      8.18 o 
   4  -9   3        1.32       -3.09     20.19 o 
  -4  -8   3       13.75       11.28     13.65 o 
  -3  -8   3        3.48       -4.93     11.08 o 
  -2  -8   3        7.62       12.20      4.69 o 
  -1  -8   3       60.73       58.38      6.28 o 
   0  -8   3       10.10       16.42      4.39 o 
   1  -8   3       76.60       78.91      4.17 o 
   2  -8   3       16.84       15.84      3.24 o 
   3  -8   3      137.00      126.86      5.67 o 
   4  -8   3       25.09      -10.42     19.86 o 
   5  -8   3       13.24       13.13     28.52 o 
  -4  -7   3       15.74       19.07      8.61 o 
  -3  -7   3       11.34        7.82      7.18 o 
  -2  -7   3       34.76       36.65      3.74 o 
  -1  -7   3      133.49      141.64      4.38 o 
   0  -7   3      135.20      151.44     10.75 o 
   1  -7   3       92.54       93.90      3.20 o 
   2  -7   3        9.97        9.32      2.35 o 
   3  -7   3        5.43        6.02      3.14 o 
   4  -7   3        0.50        1.29      6.62 o 
   5  -7   3        1.34        0.52      4.71 o 
  -5  -6   3        1.11       -7.73      8.33 o 
  -4  -6   3       20.37       22.41      8.33 o 
  -3  -6   3       14.45       12.33      4.19 o 
  -2  -6   3        0.00       -1.50      2.30 o 
  -1  -6   3      145.91      147.40      4.40 o 
   0  -6   3       45.51       49.00      4.07 o 
   1  -6   3      237.46      231.28      4.06 o 
   2  -6   3       18.20       17.18      4.10 o 
   3  -6   3       24.97       25.66     10.62 o 
   4  -6   3       32.19       29.01      9.58 o 
   5  -6   3       26.37       21.45      4.71 o 
  -5  -5   3        8.50        6.83      8.77 o 
  -4  -5   3       15.71       27.63      6.45 o 
  -3  -5   3        5.47        4.78      2.91 o 
  -2  -5   3        3.59       10.26      2.70 o 
  -1  -5   3       28.33       30.70      2.26 o 
   0  -5   3       23.08       26.78      2.86 o 
   1  -5   3      118.59      121.97      2.99 o 
   2  -5   3      487.80      538.51      6.67 o 
   3  -5   3       31.15       28.02      3.89 o 
   4  -5   3      234.68      224.91      7.17 o 
   5  -5   3        9.54       11.39      4.22 o 
   6  -5   3        0.75       -0.14      5.19 o 
  -5  -4   3        9.67        2.50      4.68 o 
  -4  -4   3       31.98       33.12      4.91 o 
  -3  -4   3        8.83        9.44      3.16 o 
  -2  -4   3       10.31        8.11      2.35 o 
  -1  -4   3      120.06      120.92      3.40 o 
   0  -4   3       28.64       22.22      1.97 o 
   1  -4   3       81.38       82.25      2.14 o 
   2  -4   3      162.44      152.52      4.08 o 
   3  -4   3       34.74       30.56      3.09 o 
   4  -4   3       20.63       19.88      5.02 o 
   5  -4   3        4.49        7.51      4.19 o 
   6  -4   3        4.82        7.95      5.66 o 
  -6  -3   3       17.49       14.20     14.10 o 
  -5  -3   3       28.57       29.51      5.37 o 
  -4  -3   3        9.60        8.55      3.53 o 
  -3  -3   3       40.51       45.16      3.81 o 
  -2  -3   3      257.73      255.94      6.23 o 
  -1  -3   3        3.75        2.39      1.03 o 
   0  -3   3      217.95      194.55      2.34 o 
   1  -3   3       10.37        9.62      1.20 o 
   2  -3   3      136.09      142.63      4.26 o 
   3  -3   3       34.43       41.60      2.73 o 
   4  -3   3        2.25        1.54      1.91 o 
   5  -3   3        8.56       11.84      3.92 o 
   6  -3   3        7.63        4.38      9.00 o 
  -6  -2   3        8.88       10.55      5.94 o 
  -5  -2   3       11.50       14.11      4.81 o 
  -4  -2   3       28.14       24.62      3.80 o 
  -3  -2   3      193.87      190.28      5.03 o 
  -2  -2   3     2042.24     2132.64     13.25 o 
  -1  -2   3    17475.69    24180.91    161.50 o 
   1  -2   3      640.43      315.78     27.89 o 
   2  -2   3       97.47       93.72      3.21 o 
   3  -2   3       82.84       98.52      3.42 o 
   4  -2   3       51.84       50.73      3.38 o 
   5  -2   3       22.19       18.26      4.36 o 
   6  -2   3        2.23       11.16      9.09 o 
  -6  -1   3       12.99       15.58      6.20 o 
  -5  -1   3        6.03        8.25      4.61 o 
  -4  -1   3       30.74       25.25      3.59 o 
  -3  -1   3     1000.47      971.53      8.81 o 
  -2  -1   3      290.44      259.45      4.03 o 
  -1  -1   3       22.40       23.40      1.42 o 
   1  -1   3      701.88      251.53      8.27 o 
   2  -1   3        4.00        3.06      2.34 o 
   3  -1   3      122.64      128.89      4.40 o 
   4  -1   3      157.26      159.80      5.10 o 
   5  -1   3      206.65      202.63      7.67 o 
   6  -1   3       32.24       33.84     10.21 o 
  -6   0   3       12.02        9.38      5.36 o 
  -5   0   3        2.16       -2.90      3.68 o 
  -4   0   3       12.85       11.02      2.92 o 
  -3   0   3      103.73      122.76      4.22 o 
  -2   0   3      409.27      371.14      4.58 o 
  -1   0   3     1148.92     1137.61     11.63 o 
   1   0   3     1572.00     1445.24     11.54 o 
   2   0   3      120.25      127.90      4.67 o 
   3   0   3       10.61        6.76     14.15 o 
   4   0   3        2.11        5.69      3.45 o 
   5   0   3       19.77        9.36      5.07 o 
   6   0   3       11.03       14.42      8.99 o 
  -6   1   3       41.78       46.00      7.71 o 
  -5   1   3        0.59       -2.81      3.69 o 
  -4   1   3       11.28       12.26      2.96 o 
  -3   1   3     1111.30     1104.80     10.02 o 
  -2   1   3       30.46       31.48      1.90 o 
  -1   1   3       15.84       16.27      1.53 o 
   1   1   3     1068.73      955.73      7.81 o 
   2   1   3      198.57      208.33      5.92 o 
   3   1   3      123.19      131.19      5.09 o 
   4   1   3        2.64        2.42      4.04 o 
   5   1   3       15.96       15.46      5.96 o 
  -6   2   3        7.18        9.11      5.24 o 
  -5   2   3       24.80       21.32      4.52 o 
  -4   2   3       23.23       23.88      2.80 o 
  -3   2   3      262.64      257.63      4.77 o 
  -2   2   3       40.34       40.34      2.98 o 
  -1   2   3        7.09       11.74      1.75 o 
   0   2   3        2.21        0.76      1.68 o 
   1   2   3      324.68      263.68      4.48 o 
   2   2   3     1107.05     1176.50     11.92 o 
   3   2   3       52.62       57.55      4.72 o 
   4   2   3        6.93        0.73      5.21 o 
   5   2   3        0.59       -1.38      7.52 o 
  -6   3   3       17.21       19.12      4.51 o 
  -5   3   3        0.40        4.75      3.60 o 
  -4   3   3      488.59      485.72      7.05 o 
  -3   3   3        0.35       -1.27      1.89 o 
  -2   3   3       21.29       29.01      2.45 o 
  -1   3   3       75.40       88.61      4.81 o 
   1   3   3       13.12       14.76      4.12 o 
   2   3   3       38.73       48.22      4.06 o 
   3   3   3        3.52       -0.96      3.57 o 
   4   3   3        1.33        0.46      7.08 o 
   5   3   3       62.89       56.98     16.60 o 
  -6   4   3       14.23       11.50      4.05 o 
  -5   4   3      346.04      351.67      7.83 o 
  -4   4   3       67.02       65.48      3.35 o 
  -3   4   3      163.69      170.94      4.32 o 
  -2   4   3       10.79        7.77      2.41 o 
  -1   4   3       93.60       84.34      4.85 o 
   0   4   3     1828.28     1842.96     21.99 o 
   1   4   3       38.12       34.09      3.69 o 
   2   4   3      256.80      248.94      7.57 o 
   3   4   3        2.86        0.21      6.20 o 
   4   4   3        3.08        9.00      9.17 o 
   5   4   3        1.74        0.34      7.95 o 
  -6   5   3        0.13        2.68      5.86 o 
  -5   5   3       93.44       98.66      5.92 o 
  -4   5   3       44.31       45.93      3.42 o 
  -3   5   3        0.56        1.34      2.91 o 
  -2   5   3       19.35       12.58      3.49 o 
  -1   5   3       37.51       28.96      4.61 o 
   0   5   3       34.48       42.66      3.63 o 
   1   5   3       28.26       26.36      3.77 o 
   2   5   3       59.42       60.78      5.24 o 
   3   5   3        1.72       -3.20      6.07 o 
   4   5   3       38.32       35.99     11.31 o 
  -5   6   3        0.07       -0.06      3.30 o 
  -4   6   3      230.02      216.51      7.94 o 
  -3   6   3      200.93      191.13      7.83 o 
  -2   6   3        3.82        0.54      3.48 o 
  -1   6   3      142.33      154.94      7.57 o 
   0   6   3      221.02      288.26      6.99 o 
   1   6   3       10.64        9.59      3.50 o 
   2   6   3       27.23       19.27      5.11 o 
   3   6   3        6.98        7.59      6.81 o 
   4   6   3        0.22       20.43     18.77 o 
  -5   7   3        0.19        3.48      4.34 o 
  -4   7   3        2.95        2.75      4.63 o 
  -3   7   3       55.40       57.30      5.05 o 
  -2   7   3        5.62        6.43      3.65 o 
  -1   7   3        0.82        3.47      3.90 o 
   0   7   3        8.67        2.57      3.56 o 
   1   7   3       51.26       55.41      6.08 o 
   2   7   3      153.17      172.34     13.09 o 
   3   7   3      129.87      174.95     35.69 o 
  -5   8   3        3.34       -0.17      4.71 o 
  -4   8   3       41.39       33.15      6.77 o 
  -3   8   3        0.83        2.72      4.33 o 
  -2   8   3      278.32      262.56     10.16 o 
  -1   8   3        9.03       14.90      4.71 o 
   0   8   3      153.75      164.39      7.01 o 
   1   8   3        0.42       -3.40      4.86 o 
   2   8   3        0.04        1.84      6.86 o 
   3   8   3        4.71       13.21      8.14 o 
  -4   9   3        0.33       -5.78      5.83 o 
  -3   9   3        0.72        8.88      3.83 o 
  -2   9   3       11.53        8.89      4.31 o 
  -1   9   3        1.71       -0.26      5.09 o 
   0   9   3       95.57      103.14      9.57 o 
   1   9   3       11.60        5.03      7.16 o 
   2   9   3        0.17      -13.73     10.44 o 
  -3  10   3       15.24       27.38      6.09 o 
  -2  10   3        0.10        8.61      4.48 o 
  -1  10   3        0.89        7.65     10.05 o 
   0  10   3        0.00       -8.91      6.09 o 
   1  10   3        2.89        9.33     11.04 o 
  -1  11   3        1.62       -9.48      6.32 o 
   0 -12   4       75.56       60.89      9.06 o 
   1 -12   4       23.14       18.87      6.81 o 
   2 -12   4       93.06       94.46      8.31 o 
  -2 -11   4        0.37      -15.66     10.44 o 
  -1 -11   4        0.43        0.09      6.26 o 
   0 -11   4        6.79        3.33      6.18 o 
   1 -11   4       15.24        5.33      5.82 o 
   2 -11   4       73.98       81.64     11.39 o 
   3 -11   4        0.48        3.61      4.26 o 
  -3 -10   4        0.44        5.90     13.61 o 
  -2 -10   4        8.59       11.20     11.80 o 
  -1 -10   4        4.16        4.88      6.53 o 
   0 -10   4        5.21        1.44     10.80 o 
   1 -10   4      239.71      259.84     11.12 o 
   2 -10   4       58.74       56.74      5.19 o 
   3 -10   4        9.52        6.39      4.03 o 
   4 -10   4        0.76        3.86      4.23 o 
  -3  -9   4       59.87       82.32     16.92 o 
  -2  -9   4       41.04       39.00     16.27 o 
  -1  -9   4       26.89       31.78      7.38 o 
   0  -9   4        1.39       -2.07      3.36 o 
   1  -9   4        0.24        1.93      3.61 o 
   2  -9   4        6.61        0.61      3.45 o 
   3  -9   4       29.12       28.06      9.93 o 
   4  -9   4        1.76        1.52      4.32 o 
  -4  -8   4       22.83       33.79     14.93 o 
  -3  -8   4       21.05       12.27     11.60 o 
  -2  -8   4       21.24       23.26      7.33 o 
  -1  -8   4        2.55        6.49      4.29 o 
   0  -8   4       67.78       65.09      4.36 o 
   1  -8   4      383.87      356.31      8.10 o 
   2  -8   4        0.57        0.24      3.48 o 
   4  -8   4       45.23       31.26      5.46 o 
   5  -8   4        2.16        8.14      8.02 o 
  -4  -7   4       44.46       49.87     11.65 o 
  -3  -7   4       23.69       24.91      7.39 o 
  -2  -7   4        5.69       10.60      3.01 o 
  -1  -7   4        5.20        3.22      3.20 o 
   0  -7   4       37.50       33.72      3.15 o 
   1  -7   4      103.38      106.17      3.20 o 
   2  -7   4       53.98       59.76      4.27 o 
   3  -7   4       70.32       65.09      9.47 o 
   4  -7   4       38.28       42.02     14.05 o 
   5  -7   4        3.53        5.36      4.26 o 
  -5  -6   4        8.83        9.23      8.98 o 
  -4  -6   4      111.38      106.30     15.85 o 
  -3  -6   4      121.54      126.91      6.91 o 
  -2  -6   4        3.11        1.69      2.29 o 
  -1  -6   4        8.10        8.05      3.00 o 
   0  -6   4      204.22      198.80      5.06 o 
   1  -6   4      224.68      199.40      4.17 o 
   2  -6   4       35.50       38.18      2.68 o 
   3  -6   4       72.93       67.73      3.79 o 
   4  -6   4        6.11        6.34      3.83 o 
   5  -6   4        0.06       -0.50      4.11 o 
  -5  -5   4        1.36       -8.90      8.32 o 
  -4  -5   4       20.19       20.67      5.45 o 
  -3  -5   4        5.51        7.29      2.90 o 
  -2  -5   4       97.44       94.73      4.21 o 
  -1  -5   4        6.77        8.02      2.17 o 
   0  -5   4        0.58       -3.30      2.20 o 
   1  -5   4      341.68      349.52      4.12 o 
   2  -5   4      397.22      423.21      5.60 o 
   3  -5   4       23.24       24.41      4.18 o 
   4  -5   4        3.98        5.73      3.84 o 
   5  -5   4       31.81       28.78      8.83 o 
  -5  -4   4        1.15        2.39      6.17 o 
  -4  -4   4       15.07       10.74      5.58 o 
  -3  -4   4       23.76       21.65      3.52 o 
  -2  -4   4       93.88       95.58      3.63 o 
  -1  -4   4      331.24      293.19      6.26 o 
   0  -4   4      550.22      517.50      6.17 o 
   1  -4   4        0.19       -1.84      1.53 o 
   2  -4   4        3.88        1.91      1.23 o 
   3  -4   4        2.68        2.60      2.48 o 
   4  -4   4        3.05        3.92      3.78 o 
   5  -4   4        0.66       -5.21      4.00 o 
   6  -4   4        6.04       10.47      9.40 o 
  -6  -3   4       53.64       72.11     16.59 o 
  -5  -3   4       20.25       20.63      5.09 o 
  -4  -3   4       19.63       15.34      3.82 o 
  -3  -3   4       31.78       34.21      3.04 o 
  -2  -3   4      421.37      423.16      7.33 o 
  -1  -3   4        1.07        1.94      1.11 o 
   0  -3   4      216.89      218.68      2.78 o 
   1  -3   4       22.56       21.26      1.60 o 
   2  -3   4      102.51       94.44      3.45 o 
   3  -3   4       42.44       33.90      2.93 o 
   4  -3   4       27.74       31.21      3.77 o 
   5  -3   4        0.03        2.32      4.31 o 
   6  -3   4        6.08        4.81      8.61 o 
  -6  -2   4       37.25       62.51     18.07 o 
  -5  -2   4        0.22       -1.06      4.29 o 
  -4  -2   4       45.67       44.64      4.21 o 
  -3  -2   4        4.17        0.96      2.30 o 
  -2  -2   4       45.45       42.97      2.55 o 
  -1  -2   4    13410.73    17029.20    154.31 o 
   0  -2   4     3929.80     4294.19     29.33 o 
   1  -2   4      744.32      707.31      5.32 o 
   2  -2   4        2.75        1.83      2.40 o 
   3  -2   4      153.66      151.00      4.71 o 
   4  -2   4       21.52       17.97      3.30 o 
   5  -2   4       12.80       14.53      4.91 o 
   6  -2   4        4.27        4.39      8.62 o 
  -6  -1   4        3.97        3.15      5.45 o 
  -5  -1   4        4.65        5.11      4.35 o 
  -4  -1   4       74.19       72.06      4.61 o 
  -3  -1   4       42.92       35.04      2.74 o 
  -2  -1   4      369.11      374.38      4.76 o 
  -1  -1   4       12.64        9.44      1.46 o 
   0  -1   4      170.42      118.01     24.22 o 
   1  -1   4      267.17      268.64      3.45 o 
   2  -1   4      110.57      124.55      5.07 o 
   3  -1   4      282.36      278.96      6.79 o 
   4  -1   4       83.33       78.44      5.73 o 
   5  -1   4       52.79       45.96      7.49 o 
   6  -1   4        2.92        1.20      8.52 o 
  -6   0   4        2.52       -3.51      6.12 o 
  -5   0   4        0.25        2.80      4.12 o 
  -4   0   4       57.37       55.83      4.68 o 
  -3   0   4      235.37      234.92      5.59 o 
  -2   0   4      615.48      608.78      6.36 o 
  -1   0   4      307.97      281.05      3.86 o 
   1   0   4       64.92       60.56      2.55 o 
   2   0   4       13.75        6.72      2.87 o 
   3   0   4       66.35       67.59      5.41 o 
   4   0   4       37.05       35.81      4.98 o 
   5   0   4       22.76       10.24      6.33 o 
  -6   1   4       26.93       25.57      6.45 o 
  -5   1   4        2.54        4.71      3.92 o 
  -4   1   4      205.41      210.15      6.06 o 
  -3   1   4      405.33      353.20      6.13 o 
  -2   1   4       19.57       23.38      2.52 o 
  -1   1   4        0.36        1.16      1.45 o 
   0   1   4       17.96       11.03      2.08 o 
   1   1   4       54.08       67.94      3.29 o 
   2   1   4       22.70       16.42      4.21 o 
   3   1   4      131.84      144.38      6.29 o 
   4   1   4       14.57       17.11      7.00 o 
   5   1   4        2.15        1.71      7.98 o 
  -6   2   4       29.60       28.96      6.08 o 
  -5   2   4        0.88       -3.91      3.72 o 
  -4   2   4       46.59       46.80      3.38 o 
  -3   2   4      819.87      838.33      8.24 o 
  -2   2   4      264.54      266.15      5.21 o 
  -1   2   4      844.21      875.74      7.79 o 
   0   2   4      224.73      239.04      5.45 o 
   1   2   4      906.85      879.86     10.59 o 
   2   2   4       83.23      100.55      5.20 o 
   3   2   4        3.74        3.19      3.57 o 
   4   2   4      100.67       89.88     10.08 o 
   5   2   4       13.02       14.61      8.10 o 
  -6   3   4        8.71       12.24      4.38 o 
  -5   3   4        6.94        7.83      3.80 o 
  -4   3   4      178.03      157.33      5.08 o 
  -3   3   4        4.85        5.81      2.46 o 
  -2   3   4      170.30      188.99      5.39 o 
  -1   3   4      354.32      358.36      8.14 o 
   1   3   4      253.86      239.87      6.04 o 
   2   3   4      168.90      184.16      6.62 o 
   3   3   4        6.22        2.29      3.93 o 
   4   3   4       25.71       22.86     12.41 o 
   5   3   4        0.01       -0.90      7.70 o 
  -6   4   4        2.55        4.79      3.90 o 
  -5   4   4        1.64        4.32      3.53 o 
  -4   4   4       22.41       24.42      3.10 o 
  -3   4   4      197.15      205.96      5.39 o 
  -2   4   4       18.76       15.79      3.35 o 
  -1   4   4      516.12      515.99      9.48 o 
   1   4   4      131.39      127.54      5.55 o 
   2   4   4       61.00       55.88      4.37 o 
   3   4   4       33.98       45.28      8.43 o 
   4   4   4      146.51      135.23     12.08 o 
   5   4   4       14.49       13.27      9.01 o 
  -6   5   4        0.49       -2.88      4.52 o 
  -5   5   4       22.13       20.98      3.63 o 
  -4   5   4        4.80        6.32      3.16 o 
  -3   5   4      115.17      115.81      5.83 o 
  -2   5   4      113.24      121.79      6.18 o 
  -1   5   4       26.83       32.67      4.89 o 
   0   5   4       26.80       25.13      3.71 o 
   1   5   4       37.38       40.20      4.20 o 
   2   5   4       14.72       12.39      4.94 o 
   3   5   4        3.61        4.23      6.85 o 
   4   5   4       37.06       46.15      9.31 o 
  -5   6   4        6.55        6.50      3.92 o 
  -4   6   4      186.40      187.30      6.74 o 
  -3   6   4      563.21      553.58     10.98 o 
  -2   6   4       33.79       37.07      4.81 o 
  -1   6   4       36.36       34.08      5.49 o 
   0   6   4        0.00        0.57      3.26 o 
   1   6   4        8.96        7.83      3.77 o 
   2   6   4      123.15      135.75      8.65 o 
   3   6   4      108.69      129.51     26.00 o 
   4   6   4        0.79       -1.70      8.60 o 
  -5   7   4       16.47       19.35      7.72 o 
  -4   7   4        3.10       -5.06      4.41 o 
  -3   7   4        2.50        4.28      4.23 o 
  -2   7   4        4.99        9.16      4.35 o 
  -1   7   4      103.16      100.80      7.86 o 
   0   7   4       55.38       63.52      5.12 o 
   1   7   4       59.81       57.62      6.76 o 
   2   7   4       86.14       83.69      9.57 o 
   3   7   4       21.15       13.27      8.17 o 
  -5   8   4        0.63       -0.52      5.42 o 
  -4   8   4       27.34       29.73      7.16 o 
  -3   8   4       29.27       28.15      5.44 o 
  -2   8   4       29.86       30.84      5.91 o 
  -1   8   4       97.23       86.88      6.66 o 
   0   8   4      116.53      118.56     10.64 o 
   1   8   4       17.19       16.40      5.70 o 
   2   8   4        1.86        9.63      7.10 o 
   3   8   4       15.99       23.14      9.14 o 
  -4   9   4        0.00        2.92      7.04 o 
  -3   9   4        0.58       -1.16      4.88 o 
  -2   9   4       73.54       83.02      6.31 o 
  -1   9   4       19.54       17.80      5.28 o 
   0   9   4       73.64       73.28      6.77 o 
   1   9   4       22.99       27.57      9.78 o 
   2   9   4        0.29      -10.90     10.08 o 
  -3  10   4        6.62        7.90      4.45 o 
  -2  10   4        1.76        4.01      8.77 o 
  -1  10   4        4.65        5.91      6.36 o 
   0  10   4        0.07        5.17      7.08 o 
   1  10   4        0.01      -14.83      9.89 o 
   0 -12   5       89.47      102.95     17.08 o 
   1 -12   5       95.48       85.79      9.06 o 
   2 -12   5        2.62       -1.46      5.56 o 
  -2 -11   5       34.76       29.46     13.44 o 
  -1 -11   5        0.16        0.01      6.39 o 
   0 -11   5       30.19       29.96      7.41 o 
   1 -11   5       70.19       65.59      7.83 o 
   2 -11   5        0.49       -1.88      7.06 o 
   3 -11   5       15.45       14.92      4.90 o 
  -3 -10   5        0.02        7.82     14.23 o 
  -2 -10   5       17.21       18.15     12.20 o 
  -1 -10   5        0.12        6.46      5.40 o 
   0 -10   5        9.04        9.37      6.17 o 
   1 -10   5        2.80        2.39      4.42 o 
   2 -10   5       80.00       68.96      6.67 o 
   3 -10   5        2.75        6.40      4.05 o 
   4 -10   5        0.38        4.01      3.42 o 
  -3  -9   5        5.99       21.07     14.03 o 
  -2  -9   5       12.37       11.42      6.87 o 
  -1  -9   5       49.63       53.13      6.71 o 
   0  -9   5       96.17      101.90      5.37 o 
   1  -9   5       15.80       21.87      3.87 o 
   2  -9   5      219.25      235.54     14.86 o 
   3  -9   5       43.57       45.56     12.32 o 
   4  -9   5        7.90        7.38      3.57 o 
  -4  -8   5        0.13       -5.30     13.27 o 
  -3  -8   5        6.98       -6.13     11.85 o 
  -2  -8   5       92.45       92.48     11.43 o 
  -1  -8   5       17.53       10.92      4.01 o 
   0  -8   5       13.04       12.52      3.03 o 
   1  -8   5      126.16      122.49      4.92 o 
   2  -8   5        0.09        1.79      3.79 o 
   3  -8   5      168.59      156.41      6.19 o 
   4  -8   5       30.44       28.14      7.60 o 
   5  -8   5        4.22        7.23      4.91 o 
  -4  -7   5       19.27       15.83      8.15 o 
  -3  -7   5        0.26        3.30      7.34 o 
  -2  -7   5        1.06       -2.08      3.20 o 
  -1  -7   5       72.40       67.28      4.48 o 
   0  -7   5       93.49      102.08      4.31 o 
   1  -7   5        9.13        4.45      1.76 o 
   2  -7   5       32.94       37.08      3.00 o 
   3  -7   5       95.71      104.22      5.36 o 
   4  -7   5       18.02        9.74      6.00 o 
   5  -7   5       94.58      110.67      7.34 o 
  -5  -6   5       17.22       18.02      9.46 o 
  -4  -6   5       41.96       42.64     10.17 o 
  -3  -6   5       41.45       38.37      5.12 o 
  -2  -6   5       16.84       17.97      3.77 o 
  -1  -6   5      128.56      121.58      5.11 o 
   0  -6   5      233.73      218.81      5.39 o 
   1  -6   5       16.06       14.36      2.44 o 
   2  -6   5        1.27        0.59      1.47 o 
   3  -6   5       35.63       31.27      3.53 o 
   4  -6   5        1.05       -1.65      4.40 o 
   5  -6   5       29.84       42.83      7.73 o 
  -5  -5   5        0.39        1.64      8.48 o 
  -4  -5   5       13.46       10.85      7.38 o 
  -3  -5   5        3.87        1.97      2.79 o 
  -2  -5   5      150.18      141.37      5.48 o 
  -1  -5   5       57.82       62.36      2.56 o 
   0  -5   5       40.11       47.26      5.38 o 
   1  -5   5      409.00      418.58      6.03 o 
   2  -5   5      135.06      140.55      4.13 o 
   3  -5   5        0.01        1.67      2.71 o 
   4  -5   5       73.17       73.84      5.65 o 
   5  -5   5        0.35        5.79      5.37 o 
  -5  -4   5        8.00       11.39      6.41 o 
  -4  -4   5       41.14       35.59      6.63 o 
  -3  -4   5       33.37       34.24      3.10 o 
  -2  -4   5      942.94      954.48      8.50 o 
  -1  -4   5       27.65       33.92      2.66 o 
   0  -4   5     1231.62     1296.98      9.61 o 
   1  -4   5      184.69      180.94      4.37 o 
   2  -4   5       82.67       90.89      3.52 o 
   3  -4   5       47.48       53.81      3.72 o 
   4  -4   5       33.06       33.37      4.99 o 
   5  -4   5        0.07        2.60      4.45 o 
  -6  -3   5       21.61       37.19     15.46 o 
  -5  -3   5        1.19       -4.25      4.24 o 
  -4  -3   5        0.35       -0.67      3.27 o 
  -3  -3   5        5.19        3.50      2.33 o 
  -2  -3   5       70.85       75.45      3.80 o 
  -1  -3   5       48.80       51.50      3.25 o 
   0  -3   5        0.57        1.31      1.30 o 
   1  -3   5       35.90       35.79      2.16 o 
   2  -3   5       13.93       11.31      2.53 o 
   3  -3   5       20.95       18.29      3.04 o 
   4  -3   5      376.23      408.26      8.24 o 
   5  -3   5        7.20        0.99      4.40 o 
  -6  -2   5        4.54        8.93      7.83 o 
  -5  -2   5        0.15       -0.86      4.28 o 
  -4  -2   5       32.29       37.07      4.06 o 
  -3  -2   5       10.54       12.58      2.67 o 
  -2  -2   5       57.93       55.94      2.97 o 
  -1  -2   5     2970.67     3158.29     32.47 o 
   0  -2   5     1263.74     1311.90     10.74 o 
   1  -2   5      706.11      719.70      6.25 o 
   2  -2   5      110.84       96.02      4.17 o 
   3  -2   5       53.78       66.09      4.02 o 
   4  -2   5        0.38        0.27      3.49 o 
   5  -2   5        5.57        7.68      6.08 o 
  -6  -1   5        1.45        8.02      9.02 o 
  -5  -1   5       38.37       40.03      8.17 o 
  -4  -1   5       93.43      101.21      6.68 o 
  -3  -1   5        1.00       -1.38      2.51 o 
  -2  -1   5      644.96      695.11      7.34 o 
  -1  -1   5      360.77      365.40      5.34 o 
   1  -1   5       87.82       89.99      2.69 o 
   2  -1   5        1.10        1.79      2.52 o 
   3  -1   5       45.23       63.31      4.18 o 
   4  -1   5       18.51       18.26      4.44 o 
   5  -1   5        0.29        2.00      5.85 o 
  -6   0   5        7.93        7.29      7.93 o 
  -5   0   5        1.88        0.83      4.53 o 
  -4   0   5        0.36       -2.55      3.22 o 
  -3   0   5       42.57       43.12      3.41 o 
  -2   0   5      529.23      562.35      8.33 o 
  -1   0   5      404.96      398.81      4.96 o 
   0   0   5      237.68      238.00     10.81 o 
   1   0   5      957.05      991.10      8.44 o 
   2   0   5      299.04      332.06      7.26 o 
   3   0   5       93.99       86.21      5.27 o 
   4   0   5       35.08       41.41      6.42 o 
   5   0   5        8.93       13.42     12.97 o 
  -6   1   5       17.44       15.80      6.22 o 
  -5   1   5       17.52       16.36      4.47 o 
  -4   1   5       79.29       79.25      4.17 o 
  -3   1   5      466.10      444.21      6.51 o 
  -2   1   5      648.54      617.77      7.41 o 
  -1   1   5       44.71       36.06      2.26 o 
   0   1   5      269.36      256.70      4.77 o 
   2   1   5       62.58       63.00      4.57 o 
   3   1   5       10.22        4.94      3.55 o 
   4   1   5       10.99        1.61      6.53 o 
   5   1   5        0.01        1.28     11.51 o 
  -6   2   5       79.88       83.73      7.92 o 
  -5   2   5       24.17       27.38      4.71 o 
  -4   2   5       45.06       48.52      3.63 o 
  -3   2   5       17.34       19.72      2.58 o 
  -2   2   5       20.04       24.96      3.38 o 
  -1   2   5     1313.81     1365.46     11.47 o 
   0   2   5       30.25       27.35      4.04 o 
   1   2   5      980.18      933.47     12.20 o 
   2   2   5       13.39       13.85      3.82 o 
   3   2   5       12.65       10.76      4.11 o 
   4   2   5       29.76       23.91     11.30 o 
   5   2   5        0.04       -5.78     11.01 o 
  -6   3   5        5.24        2.11      4.23 o 
  -5   3   5       38.68       47.65      6.86 o 
  -4   3   5        6.23        6.73      4.16 o 
  -3   3   5      563.88      532.58      7.56 o 
  -2   3   5      288.99      299.24      7.41 o 
  -1   3   5      403.28      442.69      9.03 o 
   1   3   5       67.02       66.87      3.98 o 
   2   3   5      216.45      116.03     11.44 o 
   3   3   5        1.57       -4.45      6.01 o 
   4   3   5        2.69       -4.01      6.75 o 
   5   3   5       17.60       17.46      8.25 o 
  -6   4   5        0.32       -3.60      3.85 o 
  -5   4   5       14.60       11.70      4.84 o 
  -4   4   5       48.98       44.93      4.08 o 
  -3   4   5       14.05       18.57      3.90 o 
  -2   4   5        9.03       10.07      3.34 o 
  -1   4   5       36.10       40.33      4.25 o 
   0   4   5        0.96        1.02      3.07 o 
   1   4   5      118.90      135.04      5.81 o 
   2   4   5        6.52        0.54      3.82 o 
   3   4   5       13.31        3.20      6.59 o 
   4   4   5       48.60       52.37     14.76 o 
  -6   5   5        0.05       -1.62      4.30 o 
  -5   5   5       17.92       24.19      4.03 o 
  -4   5   5      566.75      553.32      9.05 o 
  -3   5   5      192.77      196.63      7.22 o 
  -2   5   5       38.74       37.49      5.28 o 
  -1   5   5       13.20       10.25      4.73 o 
   0   5   5       40.69       47.93      4.45 o 
   1   5   5        0.04       -1.01      3.42 o 
   2   5   5        3.48       -2.81      4.73 o 
   3   5   5        7.17        3.69      6.88 o 
   4   5   5       10.78       21.99     18.76 o 
  -5   6   5       98.54      103.63      5.14 o 
  -4   6   5       82.54       88.63     10.10 o 
  -3   6   5      523.10      491.68     14.37 o 
  -2   6   5       42.98       43.34      6.46 o 
  -1   6   5       22.74       28.17      5.73 o 
   0   6   5      300.36      311.85      8.08 o 
   1   6   5       21.16       19.30      5.37 o 
   2   6   5      124.19      140.45     11.21 o 
   3   6   5       70.49       82.87     16.22 o 
  -5   7   5       41.78       46.66      6.84 o 
  -4   7   5       11.77       11.55      4.82 o 
  -3   7   5       11.87        8.22      7.51 o 
  -2   7   5        1.17       -2.13      4.99 o 
  -1   7   5        5.54        9.58      5.80 o 
   0   7   5       34.87       31.49      4.76 o 
   1   7   5       66.79       78.17      7.13 o 
   2   7   5        2.25       -1.66      6.95 o 
   3   7   5        0.35       -2.22      7.76 o 
  -4   8   5        4.92        5.42      4.67 o 
  -3   8   5       23.57       26.60      5.80 o 
  -2   8   5       11.55        5.71      5.79 o 
  -1   8   5       22.69       14.81      5.05 o 
   0   8   5        2.11        3.06      5.03 o 
   1   8   5       26.65       29.30      6.24 o 
   2   8   5        1.01       -5.68      7.22 o 
  -4   9   5        2.78       13.27      7.92 o 
  -3   9   5        4.80        4.55      5.67 o 
  -2   9   5        1.48       -6.68      4.45 o 
  -1   9   5        0.17        2.26      5.00 o 
   0   9   5       90.08       97.24      7.81 o 
   1   9   5        3.44       -8.09     10.13 o 
  -2  10   5        1.04       -8.79      5.86 o 
  -1  10   5       12.17        5.19      7.06 o 
   0  10   5        0.09        9.71     17.09 o 
   0 -12   6       89.12       71.63      9.50 o 
   1 -12   6      128.45      138.50     10.48 o 
  -2 -11   6        8.97       12.34     12.09 o 
  -1 -11   6       14.50       10.76      8.69 o 
   0 -11   6       52.41       51.47      8.31 o 
   1 -11   6        5.64        7.62      8.41 o 
   2 -11   6        2.13       -1.04      8.62 o 
   3 -11   6       29.11       29.07      5.89 o 
  -3 -10   6        2.83       12.49     14.54 o 
  -2 -10   6        5.98        9.05      7.65 o 
  -1 -10   6        1.55       -7.47      4.98 o 
   0 -10   6       22.13       28.48      6.97 o 
   1 -10   6       20.95       22.02      5.09 o 
   2 -10   6      289.54      312.83     17.19 o 
   3 -10   6        7.28        9.75      4.56 o 
   4 -10   6        0.25       -0.24      3.83 o 
  -3  -9   6       76.20       95.21     18.02 o 
  -2  -9   6       16.87       24.83      6.47 o 
  -1  -9   6       63.83       55.79      7.41 o 
   0  -9   6       73.99       74.96      4.94 o 
   1  -9   6        1.51        2.49      3.53 o 
   2  -9   6       83.05       81.77      6.64 o 
   3  -9   6       31.61       25.15      7.75 o 
   4  -9   6        0.57        6.98      4.49 o 
  -4  -8   6        5.54       -5.92     12.54 o 
  -3  -8   6        0.68       20.70     13.49 o 
  -2  -8   6       67.17       71.50      7.67 o 
  -1  -8   6       10.95        6.48      3.54 o 
   0  -8   6       38.26       36.47      3.72 o 
   1  -8   6      103.81      109.87      6.08 o 
   2  -8   6       16.19       15.70      4.26 o 
   3  -8   6       49.55       45.11      9.82 o 
   4  -8   6       38.25       29.68      7.63 o 
   5  -8   6        0.00       -2.79      5.00 o 
  -4  -7   6        0.15       -4.59     11.54 o 
  -3  -7   6       63.72       43.35     14.57 o 
  -2  -7   6        3.34        7.26      4.64 o 
  -1  -7   6       68.84       72.38      3.76 o 
   0  -7   6       15.43       13.49      2.78 o 
   1  -7   6      188.34      188.13      8.21 o 
   2  -7   6        0.48        1.61      2.23 o 
   3  -7   6       78.25       81.84      6.10 o 
   4  -7   6        6.27        5.32      4.59 o 
   5  -7   6        0.01       -1.15      4.69 o 
  -5  -6   6       15.27       11.37     14.32 o 
  -4  -6   6        1.94      -16.33     10.89 o 
  -3  -6   6       14.43       37.65      5.89 o 
  -2  -6   6        0.30       -0.45      3.63 o 
  -1  -6   6        1.24       -2.23      2.00 o 
   0  -6   6        1.67        3.46      2.39 o 
   1  -6   6     1005.82      947.31      8.05 o 
   2  -6   6        8.54        9.03      2.59 o 
   3  -6   6        9.16        8.20      3.37 o 
   4  -6   6        1.91        1.30      4.07 o 
   5  -6   6        6.05        1.28      5.08 o 
  -5  -5   6        0.05       -1.59     12.82 o 
  -4  -5   6      121.10      116.46      7.00 o 
  -3  -5   6       10.67        9.08      2.32 o 
  -2  -5   6       63.64       63.04      3.94 o 
  -1  -5   6       31.88       29.09      2.66 o 
   0  -5   6      225.61      242.77      5.54 o 
   1  -5   6      432.15      425.43      5.12 o 
   2  -5   6       13.02       15.32      2.61 o 
   3  -5   6        8.17       10.87      2.55 o 
   4  -5   6        0.29        6.60      4.33 o 
   5  -5   6        9.84       15.71      5.63 o 
  -5  -4   6        2.43        6.21      7.63 o 
  -4  -4   6      102.78      108.93     15.15 o 
  -3  -4   6       15.78       16.83      2.74 o 
  -2  -4   6     2575.84     2620.31     20.65 o 
  -1  -4   6     1068.60     1072.97      9.08 o 
   0  -4   6      820.10      907.00      7.71 o 
   1  -4   6      189.92      182.27      4.16 o 
   2  -4   6      116.98      126.70      4.65 o 
   3  -4   6      122.05      114.39      4.35 o 
   4  -4   6      121.65      128.58      7.15 o 
   5  -4   6        8.06       11.80      4.91 o 
  -6  -3   6        6.72       -1.92     10.71 o 
  -5  -3   6        3.65        1.09      6.92 o 
  -4  -3   6        2.07       -1.48      6.24 o 
  -3  -3   6        5.55        8.97      3.06 o 
  -2  -3   6        2.16        0.75      1.08 o 
  -1  -3   6       10.12        5.44      3.91 o 
   0  -3   6      104.27      130.10      3.87 o 
   1  -3   6      114.44      126.25      3.85 o 
   2  -3   6       76.66       70.30      4.35 o 
   3  -3   6       83.17       86.24      4.05 o 
   4  -3   6       98.00       82.28      6.25 o 
   5  -3   6       58.94       61.77      9.45 o 
  -6  -2   6       17.20       19.75      7.65 o 
  -5  -2   6        0.90       -1.03      5.30 o 
  -4  -2   6        5.49        9.59      4.12 o 
  -3  -2   6        9.60       10.55      2.96 o 
  -2  -2   6      148.58      144.30      4.16 o 
  -1  -2   6       73.23       76.67      3.61 o 
   0  -2   6       60.08       59.26      2.77 o 
   1  -2   6      161.19      170.89      4.29 o 
   2  -2   6       35.81       46.52      3.56 o 
   3  -2   6       71.12       67.28      4.20 o 
   4  -2   6        0.32        1.39      4.57 o 
   5  -2   6        1.28        2.76      5.88 o 
  -6  -1   6        1.96        4.05      7.08 o 
  -5  -1   6       58.33       61.00      9.96 o 
  -4  -1   6       87.72       88.77      6.60 o 
  -3  -1   6       33.41       37.85      3.20 o 
  -2  -1   6      131.91      140.94      4.27 o 
  -1  -1   6      397.32      405.46      6.29 o 
   1  -1   6      179.84      181.18      4.82 o 
   2  -1   6      197.47      205.60      5.17 o 
   3  -1   6       10.17        6.29      3.49 o 
   4  -1   6        7.89        8.44      5.61 o 
   5  -1   6        1.07        5.98      5.85 o 
  -6   0   6       25.65       37.68      9.82 o 
  -5   0   6        4.57       -1.60      4.40 o 
  -4   0   6       84.07       85.18      5.29 o 
  -3   0   6       25.14       33.83      3.34 o 
  -2   0   6        6.59        6.15      3.13 o 
  -1   0   6      759.13      751.61      9.04 o 
   0   0   6       63.63       75.24      3.96 o 
   1   0   6     1165.25     1284.03     10.44 o 
   2   0   6       92.90      131.54      5.08 o 
   3   0   6        0.00        6.83      3.73 o 
   4   0   6       17.26        9.02      5.97 o 
   5   0   6        2.69       -2.64      7.53 o 
  -6   1   6        6.95        9.03      5.90 o 
  -5   1   6       21.35       22.55      4.79 o 
  -4   1   6       10.21        7.45      2.99 o 
  -3   1   6        7.71        8.67      2.48 o 
  -2   1   6       70.70       85.27      3.85 o 
  -1   1   6        0.14        4.33      2.66 o 
   0   1   6      206.16      187.88     14.12 o 
   2   1   6       45.46       43.41      4.26 o 
   3   1   6        2.67        4.48      4.15 o 
   4   1   6       28.45       24.73      6.35 o 
   5   1   6        9.20       -3.16      8.28 o 
  -6   2   6       98.00      106.47      8.65 o 
  -5   2   6       27.62       31.63      4.81 o 
  -4   2   6      171.44      179.99      9.01 o 
  -3   2   6       73.03       77.77      4.29 o 
  -2   2   6        6.61       11.22      3.72 o 
  -1   2   6      489.64      517.16      6.88 o 
   0   2   6        0.84        0.89      2.55 o 
   1   2   6      673.75      681.36     10.26 o 
   2   2   6      167.62      158.33      7.52 o 
   3   2   6       15.52       17.12      6.47 o 
   4   2   6        0.08        9.51      7.40 o 
   5   2   6        0.02        1.57      8.42 o 
  -6   3   6        7.14        7.61      4.46 o 
  -5   3   6       25.49       30.20      4.61 o 
  -4   3   6        0.06       -2.81      3.41 o 
  -3   3   6      161.83      140.27      5.55 o 
  -2   3   6      210.54      230.42      7.10 o 
  -1   3   6      202.82      232.83     11.49 o 
   1   3   6      192.37      195.41     13.44 o 
   2   3   6        7.69        4.33      3.72 o 
   3   3   6       16.92       18.09      7.15 o 
   4   3   6        1.47       -2.16      7.19 o 
  -6   4   6        0.88        3.53      4.11 o 
  -5   4   6       49.49       54.18      5.03 o 
  -4   4   6        7.10        7.27      3.74 o 
  -3   4   6       38.33       42.17      4.86 o 
  -2   4   6        0.01        5.47      3.96 o 
  -1   4   6      149.49      142.30      6.68 o 
   0   4   6      128.66      137.20      7.43 o 
   1   4   6       97.74      106.19      5.73 o 
   2   4   6       77.77       72.50      6.88 o 
   3   4   6        1.90        0.52      7.22 o 
   4   4   6        4.57        8.21      7.98 o 
  -5   5   6        3.00        9.18      3.79 o 
  -4   5   6        0.11        4.36      4.52 o 
  -3   5   6      155.01      158.54      7.35 o 
  -2   5   6        0.05        0.49      4.57 o 
  -1   5   6        2.02        1.47      4.22 o 
   0   5   6      120.84      116.18      6.78 o 
   1   5   6      295.53      288.69      8.34 o 
   2   5   6       60.37       49.05      8.86 o 
   3   5   6        2.82       -1.85      7.15 o 
   4   5   6        0.01       19.30     16.47 o 
  -5   6   6        8.00        8.11      6.22 o 
  -4   6   6        1.52        2.56      6.43 o 
  -3   6   6      382.33      375.85     11.44 o 
  -2   6   6       11.02        3.88      4.81 o 
  -1   6   6      355.05      329.15     11.95 o 
   0   6   6      121.51      188.94      7.03 o 
   1   6   6       49.61       75.76      8.82 o 
   2   6   6       55.93       43.27     11.89 o 
   3   6   6        2.50        2.45      8.12 o 
  -5   7   6        0.00        0.58      5.72 o 
  -4   7   6       46.45       49.59      6.32 o 
  -3   7   6       51.14       41.20      7.93 o 
  -2   7   6        2.33        5.12      6.63 o 
  -1   7   6      118.69       96.71      8.93 o 
   0   7   6        0.60        3.14      4.95 o 
   1   7   6        4.95       10.39      5.70 o 
   2   7   6        0.58        0.49      8.65 o 
   3   7   6        0.12       13.87      8.75 o 
  -4   8   6       11.11       10.63      5.38 o 
  -3   8   6        0.54       -6.24      5.41 o 
  -2   8   6        9.00        9.11      6.14 o 
  -1   8   6        4.13        5.20      5.18 o 
   0   8   6       78.24       70.54      7.11 o 
   1   8   6        4.14        5.73      5.89 o 
   2   8   6        2.12       18.76      8.58 o 
  -3   9   6       25.27       23.51      9.32 o 
  -2   9   6        2.13       -3.81      5.92 o 
  -1   9   6       10.17        4.14      5.72 o 
   0   9   6        1.14        7.12      5.70 o 
   1   9   6        3.37       11.87     11.68 o 
  -2  10   6        0.45        5.05      6.86 o 
  -1  10   6       23.27       23.57      7.67 o 
   0 -12   7       43.26       42.25      8.55 o 
   1 -12   7       86.02       85.76      9.05 o 
  -2 -11   7       41.14       44.44     13.94 o 
  -1 -11   7       19.98        9.94      6.96 o 
   0 -11   7       29.78       35.26      7.58 o 
   1 -11   7        1.36        3.32      6.04 o 
   2 -11   7       18.03       29.47      6.36 o 
   3 -11   7       16.83       20.65      5.47 o 
  -3 -10   7       19.38       38.68     10.46 o 
  -2 -10   7        7.82       16.43      9.37 o 
  -1 -10   7        0.38        0.42      5.31 o 
   0 -10   7       16.12       10.70      8.45 o 
   1 -10   7        3.46        4.02      9.20 o 
   2 -10   7       94.90       99.30     12.57 o 
   3 -10   7       65.61       59.54      6.25 o 
   4 -10   7        0.48       -1.73      4.24 o 
  -3  -9   7        0.07        1.33      8.19 o 
  -2  -9   7      170.90      181.52     11.15 o 
  -1  -9   7       38.75       31.03      6.03 o 
   0  -9   7       17.55       18.49      3.77 o 
   1  -9   7       53.96       55.41      5.65 o 
   2  -9   7       15.75       13.17      6.95 o 
   3  -9   7        4.54        5.93      3.90 o 
   4  -9   7       10.28        7.78      7.90 o 
  -4  -8   7       14.47       -2.71      8.83 o 
  -3  -8   7        0.94        3.97      7.82 o 
  -2  -8   7       27.11       25.14      6.35 o 
  -1  -8   7        0.76        0.52      2.95 o 
   0  -8   7       48.10       51.45      4.04 o 
   1  -8   7        6.27        1.10      3.60 o 
   2  -8   7      347.28      337.87      8.36 o 
   3  -8   7        3.20       -1.03      3.72 o 
   4  -8   7       22.50       32.36      6.45 o 
  -4  -7   7        5.32       13.44      8.52 o 
  -3  -7   7       73.59       77.54     10.78 o 
  -2  -7   7       13.22       12.51      5.32 o 
  -1  -7   7        0.25        1.94      2.75 o 
   0  -7   7      219.78      219.30     13.65 o 
   1  -7   7      371.11      398.09      7.06 o 
   2  -7   7      316.42      321.19      6.52 o 
   3  -7   7       60.59       58.27      9.43 o 
   4  -7   7       45.41       49.89      9.18 o 
   5  -7   7        1.78       10.82      7.27 o 
  -5  -6   7        8.56       12.18     11.43 o 
  -4  -6   7        1.90        5.09      8.27 o 
  -3  -6   7        5.94       -3.10      4.38 o 
  -2  -6   7       46.47       46.52      3.67 o 
  -1  -6   7      156.79      149.39      5.80 o 
   0  -6   7        0.10        0.71      1.99 o 
   1  -6   7      412.52      397.83      6.75 o 
   2  -6   7       69.80       78.38      3.53 o 
   3  -6   7        9.01       10.36      5.50 o 
   4  -6   7       10.50       10.83      4.47 o 
   5  -6   7        0.01        0.89      5.26 o 
  -5  -5   7        0.57      -10.41      7.46 o 
  -4  -5   7        6.79        0.61      5.78 o 
  -3  -5   7       37.38       31.32      6.08 o 
  -2  -5   7        2.65        4.67      2.76 o 
  -1  -5   7       58.86       56.07      3.25 o 
   0  -5   7      115.17      116.36      3.97 o 
   1  -5   7        9.86       13.21      2.49 o 
   2  -5   7        3.68        4.02      2.55 o 
   3  -5   7       37.71       33.92      4.94 o 
   4  -5   7       14.16       16.32      4.80 o 
   5  -5   7       82.88       96.53      8.15 o 
  -5  -4   7        4.08       11.06      6.28 o 
  -4  -4   7       36.75       44.16      6.91 o 
  -3  -4   7       73.60       66.33      4.81 o 
  -2  -4   7     3470.87     3542.60     50.74 o 
  -1  -4   7     2011.00     1990.50     18.77 o 
   0  -4   7     1293.60     1293.95     10.73 o 
   1  -4   7      339.93      346.81      5.57 o 
   2  -4   7       85.29       88.31      4.15 o 
   3  -4   7       40.03       40.22      3.53 o 
   4  -4   7       22.28       18.56      4.80 o 
   5  -4   7       15.81       14.84      6.18 o 
  -6  -3   7        0.30       10.21     11.65 o 
  -5  -3   7       19.01        7.31      6.00 o 
  -4  -3   7        1.25        3.35      5.03 o 
  -3  -3   7       38.59       32.01      3.80 o 
  -2  -3   7        0.00        0.42      1.29 o 
  -1  -3   7        4.00        0.14      1.75 o 
   0  -3   7       22.04       15.68      2.67 o 
   1  -3   7        8.82        6.27      2.53 o 
   2  -3   7      241.63      241.18      5.89 o 
   3  -3   7      146.79      147.35      5.69 o 
   4  -3   7      208.79      223.40      8.60 o 
   5  -3   7        2.81        2.39      7.94 o 
  -6  -2   7        0.03       -5.72      6.61 o 
  -5  -2   7        0.06        1.50      7.11 o 
  -4  -2   7       14.42        9.91      4.84 o 
  -3  -2   7       22.96       22.31      3.62 o 
  -2  -2   7      156.92      140.83      4.50 o 
  -1  -2   7      243.18      231.21      5.59 o 
   0  -2   7     1636.40     1810.69     13.10 o 
   1  -2   7       13.76       14.83      3.54 o 
   2  -2   7       16.38       15.64      2.97 o 
   3  -2   7        0.60        4.86      3.61 o 
   4  -2   7        2.67        3.55      4.26 o 
   5  -2   7        0.38       -2.52      7.51 o 
  -6  -1   7        2.12       -1.15      6.50 o 
  -5  -1   7       60.22       57.70      8.45 o 
  -4  -1   7       76.84       74.86      6.49 o 
  -3  -1   7        3.91        3.67      2.57 o 
  -2  -1   7        0.10       -2.26      2.88 o 
  -1  -1   7       38.33       47.13      7.79 o 
   0  -1   7       70.17       70.29      4.34 o 
   1  -1   7      115.98      126.15      5.87 o 
   2  -1   7      275.06      275.51      6.21 o 
   3  -1   7       12.18       13.28      4.11 o 
   4  -1   7       25.46       18.61      7.21 o 
   5  -1   7       10.85        5.28      7.94 o 
  -6   0   7        5.07       10.61      6.31 o 
  -5   0   7        2.19        1.47      5.32 o 
  -4   0   7      111.03      109.99      5.95 o 
  -3   0   7       60.55       62.20      3.93 o 
  -2   0   7      108.02      107.70      4.80 o 
  -1   0   7       73.13       67.23      4.32 o 
   0   0   7       11.52       12.16      4.58 o 
   1   0   7      530.78      572.45      7.45 o 
   2   0   7       22.96       22.73      3.22 o 
   3   0   7       34.03       31.85      6.93 o 
   4   0   7        1.35       -0.63      5.52 o 
   5   0   7        2.06        3.13      7.75 o 
  -6   1   7        7.26       12.92      6.31 o 
  -5   1   7        3.42        2.25      4.94 o 
  -4   1   7        4.01        1.40      2.98 o 
  -3   1   7        4.50        5.11      2.52 o 
  -2   1   7        0.82       -0.60      2.52 o 
  -1   1   7      328.25      363.53      6.91 o 
   0   1   7        0.18        5.90      3.28 o 
   1   1   7       75.61       80.12      5.54 o 
   2   1   7       42.34       43.40      4.72 o 
   3   1   7       11.56        0.75      8.09 o 
   4   1   7       24.90       24.68      6.27 o 
   5   1   7       25.68       14.65      9.01 o 
  -6   2   7       35.83       35.62      8.85 o 
  -5   2   7       11.66        9.57      4.35 o 
  -4   2   7       74.73       82.57      5.49 o 
  -3   2   7       19.02       19.16      3.56 o 
  -2   2   7      256.05      255.97      7.80 o 
  -1   2   7       11.74       12.27      3.69 o 
   0   2   7        5.01        5.77      3.25 o 
   1   2   7       61.45       59.14      4.44 o 
   2   2   7       54.60       46.74      5.73 o 
   3   2   7      123.77      118.54     15.61 o 
   4   2   7        1.19       -1.00      7.17 o 
   5   2   7        2.53       -3.09      8.33 o 
  -6   3   7        0.11        0.33      5.36 o 
  -5   3   7        0.32       -1.88      4.05 o 
  -4   3   7       12.99       14.69      4.07 o 
  -3   3   7        1.56        4.30      3.27 o 
  -2   3   7        2.31        6.26      3.43 o 
  -1   3   7       39.71       41.89      4.19 o 
   0   3   7       16.48       25.08      4.25 o 
   1   3   7        5.93        7.30      3.69 o 
   2   3   7       15.94       14.47      5.13 o 
   3   3   7        4.40        5.35      6.82 o 
   4   3   7        3.36        6.31     11.00 o 
  -6   4   7        0.88       -0.19      5.61 o 
  -5   4   7       79.28       74.08      5.65 o 
  -4   4   7      328.25      328.86      8.28 o 
  -3   4   7       12.12       16.46      4.64 o 
  -2   4   7        1.98        1.04      4.47 o 
  -1   4   7      229.17      227.14      8.93 o 
   0   4   7       17.56       16.03      5.60 o 
   1   4   7      262.58      270.75      8.22 o 
   2   4   7       90.00       87.40      7.56 o 
   3   4   7        8.93       -0.20      7.08 o 
   4   4   7        9.84       30.77     10.47 o 
  -5   5   7        1.98        4.92      4.00 o 
  -4   5   7       22.85       21.18      5.14 o 
  -3   5   7       78.68       89.61      6.44 o 
  -2   5   7        4.60        4.99      5.03 o 
  -1   5   7       31.51       41.66      6.71 o 
   0   5   7       92.83      101.49      6.96 o 
   1   5   7      178.16      182.49      8.84 o 
   2   5   7      134.23      146.06     12.52 o 
   3   5   7        2.69        8.40      7.60 o 
  -5   6   7        3.61        8.20      4.85 o 
  -4   6   7        4.33        7.43      4.81 o 
  -3   6   7       82.74       72.07      7.53 o 
  -2   6   7        7.28        7.38      5.89 o 
  -1   6   7      255.72      249.26     11.72 o 
   0   6   7       66.38       62.40      6.07 o 
   1   6   7       10.78        9.37      5.42 o 
   2   6   7        0.31        6.81      7.39 o 
   3   6   7        0.31       -4.58     10.93 o 
  -5   7   7        3.46        3.22      6.28 o 
  -4   7   7       74.61       73.46      7.44 o 
  -3   7   7       24.75       23.19      6.29 o 
  -2   7   7        3.09       -1.39      5.78 o 
  -1   7   7      240.16      228.76     11.91 o 
   0   7   7      151.28      157.14      8.82 o 
   1   7   7        2.02       -2.13      5.61 o 
   2   7   7        0.03        4.73      7.98 o 
  -4   8   7        7.71        7.89      5.78 o 
  -3   8   7        0.08       -2.45      5.82 o 
  -2   8   7        1.35       -5.73      5.96 o 
  -1   8   7       14.83       13.35      5.85 o 
   0   8   7       52.75       58.98     10.04 o 
   1   8   7       22.57       23.34      7.79 o 
  -3   9   7        6.44        8.30      6.55 o 
  -2   9   7        1.57       -1.68      6.48 o 
  -1   9   7       46.53       50.84      6.96 o 
   0   9   7        3.01        1.84      8.05 o 
   0 -12   8       28.74       22.68      7.59 o 
   1 -12   8        4.13       -1.78      8.21 o 
  -2 -11   8       21.35       14.91     12.92 o 
  -1 -11   8       60.10       50.16     13.46 o 
   0 -11   8        0.18        3.39      6.22 o 
   1 -11   8        3.28        9.82      7.92 o 
   2 -11   8       15.82       19.88      6.44 o 
   3 -11   8        0.01       -0.36      4.91 o 
  -3 -10   8        3.39        9.45     10.46 o 
  -2 -10   8        5.07       17.62      8.56 o 
  -1 -10   8       88.31      108.15      8.55 o 
   0 -10   8        7.09        5.80      6.38 o 
   1 -10   8        0.03        3.14     13.99 o 
   2 -10   8       69.00       62.85      6.97 o 
   3 -10   8        7.07        7.63      4.89 o 
  -3  -9   8        0.97       11.95      9.37 o 
  -2  -9   8       99.64      101.92     12.39 o 
  -1  -9   8        0.00       -1.18      5.23 o 
   0  -9   8       10.27        6.55      4.12 o 
   1  -9   8        5.88        7.16      5.04 o 
   2  -9   8       64.69       40.85     10.36 o 
   3  -9   8       82.40       87.28     10.03 o 
   4  -9   8       14.43       16.68      4.48 o 
  -4  -8   8       22.69        1.19     11.84 o 
  -3  -8   8        0.59       10.98      8.56 o 
  -2  -8   8        4.27       11.23      5.76 o 
  -1  -8   8        0.63        3.12      4.99 o 
   0  -8   8        1.37        2.91      3.88 o 
   1  -8   8       27.77       24.29      6.32 o 
   2  -8   8       17.63       20.76      5.63 o 
   3  -8   8       15.22       11.09      4.23 o 
   4  -8   8        5.58       11.79      5.77 o 
  -4  -7   8        0.91        9.07      8.98 o 
  -3  -7   8      154.00      165.44     19.27 o 
  -2  -7   8       38.28       33.50      6.27 o 
  -1  -7   8       16.22       22.72      3.87 o 
   1  -7   8      207.41      219.57      5.70 o 
   2  -7   8       34.67       33.10      4.71 o 
   3  -7   8        8.58       -0.84      7.02 o 
   4  -7   8       19.17       18.53      5.48 o 
   5  -7   8        1.34        4.72      7.75 o 
  -5  -6   8        8.90      -10.81     12.77 o 
  -4  -6   8        0.02        0.20      7.46 o 
  -3  -6   8      129.65       95.08     10.76 o 
  -2  -6   8        7.13        8.71      3.00 o 
  -1  -6   8      136.78      149.68      5.35 o 
   0  -6   8        7.68        7.54      2.55 o 
   1  -6   8        7.89        8.13      2.40 o 
   2  -6   8       43.51       37.85      3.96 o 
   3  -6   8       41.77       38.74      8.01 o 
   4  -6   8        2.73       -0.81      4.91 o 
   5  -6   8        7.25       13.21      9.07 o 
  -5  -5   8        1.91       -1.91     20.96 o 
  -4  -5   8        6.59        5.30      6.02 o 
  -3  -5   8       96.56       87.93      7.66 o 
  -2  -5   8        1.41        2.23      2.23 o 
  -1  -5   8       72.25       73.32      5.54 o 
   0  -5   8      262.09      253.12      4.82 o 
   1  -5   8        1.39        5.74      2.30 o 
   2  -5   8       75.50       81.30      4.76 o 
   3  -5   8      128.85      138.15      6.37 o 
   4  -5   8        3.49        5.79      4.58 o 
   5  -5   8        7.11       11.80      8.05 o 
  -5  -4   8        9.94        1.64      8.09 o 
  -4  -4   8       24.52       25.82      6.51 o 
  -3  -4   8      141.35      133.34      6.20 o 
  -2  -4   8     1723.87     1737.24     20.29 o 
  -1  -4   8      962.42      952.76     11.85 o 
   0  -4   8      273.01      268.03      5.82 o 
   1  -4   8     1771.96     1787.58     16.64 o 
   2  -4   8      134.83      139.83      5.21 o 
   3  -4   8        0.00       -0.45      3.25 o 
   4  -4   8        1.97       -1.70      4.35 o 
   5  -4   8       21.22       17.62      8.33 o 
  -5  -3   8       42.47       43.43      8.67 o 
  -4  -3   8      102.88       94.53      9.68 o 
  -3  -3   8        2.79        1.93      3.40 o 
  -2  -3   8        5.84        3.06      2.29 o 
  -1  -3   8       27.15       29.06      5.44 o 
   0  -3   8      635.06      672.44      9.96 o 
   1  -3   8       79.82       91.29      4.61 o 
   2  -3   8      121.28      124.82      5.60 o 
   3  -3   8       74.27       73.35      5.36 o 
   4  -3   8       39.25       36.89      5.41 o 
   5  -3   8       47.55       54.64     19.32 o 
  -6  -2   8        0.59        5.32      7.11 o 
  -5  -2   8        0.33       -6.46      6.43 o 
  -4  -2   8       49.06       52.17      6.26 o 
  -3  -2   8       53.07       44.99      3.51 o 
  -2  -2   8        0.22        2.48      2.76 o 
  -1  -2   8       79.38       83.34      4.38 o 
   0  -2   8      347.64      373.94      7.33 o 
   1  -2   8      159.58      183.62      5.51 o 
   2  -2   8       48.27       44.45      4.09 o 
   3  -2   8       93.50       88.22      5.91 o 
   4  -2   8       84.50       80.79      7.59 o 
   5  -2   8       10.83       18.03      8.37 o 
  -6  -1   8        3.95        5.85      8.39 o 
  -5  -1   8       32.99       53.77      8.44 o 
  -4  -1   8       29.33       27.44      6.07 o 
  -3  -1   8       16.86       14.60      2.92 o 
  -2  -1   8       16.08       14.84      3.31 o 
  -1  -1   8       47.77       49.54      5.16 o 
   0  -1   8      103.40      125.13      8.37 o 
   1  -1   8       26.47       15.25      3.56 o 
   2  -1   8       48.88       53.84      3.89 o 
   3  -1   8       47.33       41.92      7.96 o 
   4  -1   8       41.98       34.19      6.59 o 
   5  -1   8        1.18        2.29      9.61 o 
  -6   0   8        3.49       -4.98      5.88 o 
  -5   0   8        2.47        3.79      5.68 o 
  -4   0   8       51.11       49.36      4.92 o 
  -3   0   8       55.01       53.95      4.32 o 
  -2   0   8      388.39      384.98      7.83 o 
  -1   0   8      254.83      243.23      6.85 o 
   0   0   8      347.20      340.71      8.08 o 
   1   0   8       10.21       12.64      2.84 o 
   2   0   8        0.38        2.02      2.84 o 
   3   0   8      103.91      111.56      6.61 o 
   4   0   8        8.48       15.29      5.96 o 
   5   0   8        0.22        2.32      9.64 o 
  -6   1   8       11.54        4.98      6.05 o 
  -5   1   8        0.45       -2.60      4.29 o 
  -4   1   8       11.11        9.80      3.71 o 
  -3   1   8      146.40      146.96      6.11 o 
  -2   1   8      429.97      432.44      8.04 o 
  -1   1   8      777.91      817.69      9.70 o 
   0   1   8       16.35       16.36      5.06 o 
   1   1   8      148.54      158.10      4.90 o 
   2   1   8       12.65       12.09      3.33 o 
   3   1   8       15.46       13.09      5.26 o 
   4   1   8       51.50       53.98      7.51 o 
   5   1   8        5.85        7.76      8.52 o 
  -6   2   8       10.18       17.45      6.25 o 
  -5   2   8        1.29       -1.27      4.30 o 
  -4   2   8        3.23        5.66      4.01 o 
  -3   2   8        3.71        2.23      3.43 o 
  -2   2   8       46.18       44.51      4.64 o 
  -1   2   8       14.79        9.19      3.54 o 
   0   2   8       27.63       20.46      3.47 o 
   1   2   8        1.65       -0.80      3.04 o 
   2   2   8       12.84        1.46      4.00 o 
   3   2   8       88.72       65.10     19.46 o 
   4   2   8       11.20       10.21      8.92 o 
  -6   3   8       11.30       17.64      6.15 o 
  -5   3   8       36.50       30.21      5.03 o 
  -4   3   8       88.34       91.29      5.86 o 
  -3   3   8       70.34       82.39      6.35 o 
  -2   3   8        3.57        6.22      3.65 o 
  -1   3   8        0.08       -3.90      3.10 o 
   0   3   8       18.14       20.60      4.45 o 
   1   3   8        2.23        1.82      4.13 o 
   2   3   8        0.09       -7.29      4.86 o 
   3   3   8        4.65       10.04      7.41 o 
   4   3   8        0.01       -3.53     14.94 o 
  -5   4   8       70.80       70.43      5.78 o 
  -4   4   8      599.92      580.00     17.69 o 
  -3   4   8      141.93      148.51     10.05 o 
  -2   4   8        4.94        7.05      5.15 o 
  -1   4   8       27.95       25.98      4.35 o 
   0   4   8        1.13        3.82      3.02 o 
   2   4   8      234.52      254.54     12.94 o 
   3   4   8        0.36        7.48      7.68 o 
   4   4   8       17.49       22.54     22.89 o 
  -5   5   8       10.08        2.96      5.06 o 
  -4   5   8       22.63       14.28      5.25 o 
  -3   5   8       49.80       46.63      5.97 o 
  -2   5   8       55.00       59.93      7.48 o 
  -1   5   8       27.88       21.25      9.03 o 
   0   5   8       38.06       28.27      4.84 o 
   1   5   8        4.39       -0.08      5.31 o 
   2   5   8        4.59        0.88      6.50 o 
   3   5   8        7.19       16.38     11.79 o 
  -5   6   8        1.34        2.01      4.87 o 
  -4   6   8       80.92       81.30      7.00 o 
  -3   6   8       15.92       23.53      6.85 o 
  -2   6   8        4.10        6.66      7.09 o 
  -1   6   8       33.41       19.84      7.13 o 
   0   6   8        2.59       -5.26      5.00 o 
   1   6   8       57.19       56.43      7.08 o 
   2   6   8        1.25       -0.94      9.77 o 
   3   6   8        3.03       15.56      8.65 o 
  -4   7   8       22.07        9.78      6.27 o 
  -3   7   8       35.33       36.87      7.26 o 
  -2   7   8       12.56        0.91      6.22 o 
  -1   7   8       97.83       89.83      7.62 o 
   0   7   8        4.96        6.72      5.68 o 
   1   7   8       18.72       15.68      8.19 o 
   2   7   8        0.07       10.76     12.65 o 
  -3   8   8        3.77        3.94      6.64 o 
  -2   8   8        1.49       -8.29      6.05 o 
  -1   8   8        3.11        1.15      5.71 o 
   0   8   8        0.54        1.38      5.53 o 
   1   8   8        9.81       19.18     12.11 o 
  -2   9   8        3.81        1.87      7.18 o 
  -1   9   8        1.10       -4.62      5.82 o 
  -2 -11   9       18.54       19.26     13.49 o 
  -1 -11   9       10.91        0.59      6.80 o 
   0 -11   9        3.81        5.71      8.80 o 
   1 -11   9        0.43       -9.33      7.57 o 
   2 -11   9       17.68       15.87      8.20 o 
  -3 -10   9        6.89       19.70     10.18 o 
  -2 -10   9        0.01        4.72      7.73 o 
  -1 -10   9        9.98       11.45      5.82 o 
   0 -10   9        0.29       -8.09      9.65 o 
   1 -10   9        4.86       15.19     22.67 o 
   2 -10   9       65.93       52.58     17.83 o 
   3 -10   9       58.65       56.03      6.72 o 
  -3  -9   9        1.33        5.80      9.15 o 
  -2  -9   9        3.20        4.55      5.97 o 
  -1  -9   9       79.01       85.96      7.79 o 
   0  -9   9       32.07       30.86      6.74 o 
   1  -9   9       12.01       10.40      6.12 o 
   2  -9   9       33.61       24.89     14.21 o 
   3  -9   9       20.34       23.22      5.51 o 
   4  -9   9       18.68       17.64      9.11 o 
  -4  -8   9        1.20        4.62     13.52 o 
  -3  -8   9        9.71        9.17      8.59 o 
  -2  -8   9       10.21        8.66      7.45 o 
  -1  -8   9       46.82       44.11      6.27 o 
   0  -8   9       10.52       12.71      4.63 o 
   1  -8   9        0.91        4.25      3.03 o 
   2  -8   9       11.91        6.30      3.96 o 
   3  -8   9        0.96        3.53      4.31 o 
   4  -8   9        1.18        4.71     10.33 o 
  -4  -7   9        1.13      -12.29      8.40 o 
  -3  -7   9       30.44       37.20      9.65 o 
  -2  -7   9      380.44      376.61     12.24 o 
  -1  -7   9       10.03       12.25      2.39 o 
   0  -7   9       75.87       84.39      4.59 o 
   1  -7   9        3.29        2.08      2.63 o 
   2  -7   9        4.22        3.04      3.57 o 
   3  -7   9       62.89       83.14      7.00 o 
   4  -7   9        3.30       -1.43      5.43 o 
  -5  -6   9       18.48       13.36      9.42 o 
  -4  -6   9       16.64       21.39      9.14 o 
  -3  -6   9      665.80      765.71     54.72 o 
  -2  -6   9      622.22      563.39     28.09 o 
  -1  -6   9        7.27       10.64      2.75 o 
   0  -6   9       49.19       69.87      4.01 o 
   1  -6   9       21.52       20.20      2.86 o 
   2  -6   9      386.11      392.80      6.92 o 
   3  -6   9       33.89       36.23      8.59 o 
   4  -6   9        0.06        1.34      5.14 o 
   5  -6   9       17.07       33.48      9.23 o 
  -5  -5   9        0.83        2.42     11.59 o 
  -4  -5   9        0.33       -8.65      7.43 o 
  -3  -5   9      433.84      445.74     16.08 o 
  -2  -5   9        5.62        7.61      2.92 o 
  -1  -5   9       16.15       18.39      3.56 o 
   0  -5   9        1.64        3.50      2.19 o 
   1  -5   9        0.01        1.81      2.42 o 
   2  -5   9       19.17       16.75      3.41 o 
   3  -5   9      262.92      257.98     10.50 o 
   4  -5   9       72.15       76.71      6.59 o 
   5  -5   9        0.52        0.97      7.40 o 
  -5  -4   9        3.11        8.85     10.46 o 
  -4  -4   9        2.57        9.16      7.22 o 
  -3  -4   9        9.01       15.72      4.09 o 
  -2  -4   9       31.62       34.27      3.72 o 
  -1  -4   9       20.43       21.43      3.50 o 
   0  -4   9       46.19       44.45      3.42 o 
   1  -4   9      144.39      129.87      6.41 o 
   2  -4   9        0.51       -0.07      3.52 o 
   3  -4   9        4.35       12.68      3.82 o 
   4  -4   9        9.45        1.74      4.57 o 
   5  -4   9        0.18        4.40      7.94 o 
  -5  -3   9       51.80       53.17      9.22 o 
  -4  -3   9        3.46        9.34      6.97 o 
  -3  -3   9       75.67       79.20      5.62 o 
  -2  -3   9       45.16       52.75      3.32 o 
  -1  -3   9       37.38       36.85      3.98 o 
   0  -3   9       40.28       46.48      3.59 o 
   1  -3   9       11.04       12.62      3.51 o 
   2  -3   9       10.08        2.36      3.99 o 
   3  -3   9        2.88        0.89      3.97 o 
   4  -3   9       10.23        7.97      7.18 o 
   5  -3   9       20.29       27.64      9.16 o 
  -6  -2   9        2.81       -9.83      6.56 o 
  -5  -2   9        1.75        4.94      6.97 o 
  -4  -2   9       18.24       15.77      6.82 o 
  -3  -2   9        0.25        3.82      2.76 o 
  -2  -2   9      176.17      164.26      6.26 o 
  -1  -2   9        2.91        5.77      3.27 o 
   0  -2   9     1149.74     1154.91     13.82 o 
   1  -2   9       90.06       71.22      3.79 o 
   2  -2   9       51.63       58.67      4.98 o 
   3  -2   9       54.55       59.42      5.51 o 
   4  -2   9       10.94       10.65     10.01 o 
   5  -2   9        1.34       12.55      8.38 o 
  -6  -1   9        3.86       10.30      7.40 o 
  -5  -1   9        6.98        2.04      6.75 o 
  -4  -1   9       15.98       10.87      4.13 o 
  -3  -1   9       46.16       46.89      3.81 o 
  -2  -1   9        0.64       -0.27      2.91 o 
  -1  -1   9       24.91       19.27      5.20 o 
   0  -1   9        9.96        6.84      3.31 o 
   1  -1   9       26.92       23.82      4.05 o 
   2  -1   9       13.68       14.58      3.34 o 
   3  -1   9       42.28       36.78      7.49 o 
   4  -1   9        8.65        6.83      5.74 o 
   5  -1   9       10.79        1.28      8.23 o 
  -6   0   9       26.37       31.44      7.14 o 
  -5   0   9        9.56        6.58      5.99 o 
  -4   0   9        0.82        4.48      4.05 o 
  -3   0   9       27.28       36.33      5.79 o 
  -2   0   9      296.54      299.82      8.82 o 
  -1   0   9      109.87      114.02      4.89 o 
   0   0   9        5.80        4.85      3.12 o 
   1   0   9       73.54       53.20     12.54 o 
   2   0   9        0.12       -4.10      2.97 o 
   3   0   9       35.29       35.86      6.43 o 
   4   0   9       23.98       23.55      6.43 o 
  -6   1   9       12.12       13.75      6.52 o 
  -5   1   9        5.99        3.45      5.71 o 
  -4   1   9       13.42       10.76      3.87 o 
  -3   1   9      143.03      149.73      6.57 o 
  -2   1   9      218.12      234.21      6.54 o 
  -1   1   9      195.79      210.92      5.42 o 
   0   1   9      117.83      124.06      6.61 o 
   1   1   9      148.82      152.64      9.52 o 
   2   1   9       40.03       46.75      5.69 o 
   3   1   9       16.80       19.79      5.64 o 
   4   1   9       12.40       10.30      6.18 o 
  -6   2   9        7.30       10.56      6.14 o 
  -5   2   9       40.18       55.75     12.86 o 
  -4   2   9        0.99        0.57      4.17 o 
  -3   2   9        0.50        6.05      4.58 o 
  -2   2   9       25.84       23.75      4.37 o 
  -1   2   9        1.41        4.39      3.70 o 
   0   2   9        0.02        2.24      3.59 o 
   1   2   9       12.55       13.47      4.70 o 
   2   2   9        0.41        5.80      6.31 o 
   3   2   9       56.93       52.96      8.75 o 
   4   2   9        4.86        1.84      7.62 o 
  -5   3   9       56.20       60.46      5.88 o 
  -4   3   9       82.93       87.66      6.04 o 
  -3   3   9       48.68       49.57      5.96 o 
  -2   3   9       21.24       26.34      4.76 o 
  -1   3   9       19.97       20.71      5.83 o 
   0   3   9       65.20       68.04      4.20 o 
   1   3   9       32.51       20.23      5.48 o 
   2   3   9        0.00        2.05      7.38 o 
   3   3   9        9.22        3.06      7.67 o 
   4   3   9        0.54       12.18      7.93 o 
  -5   4   9       15.46       19.90      4.87 o 
  -4   4   9      339.72      343.17     11.07 o 
  -3   4   9       31.96       36.88      5.65 o 
  -2   4   9      239.55      226.62     11.17 o 
  -1   4   9       12.84        6.48      4.28 o 
   0   4   9        0.06       -1.37      3.25 o 
   1   4   9       61.35       53.60      7.94 o 
   2   4   9       17.92        6.84      7.20 o 
   3   4   9        9.61       13.51      9.28 o 
  -5   5   9        4.87       11.40      5.37 o 
  -4   5   9       13.28        6.92      5.23 o 
  -3   5   9        3.10        2.19      6.07 o 
  -2   5   9       40.47       48.82      7.96 o 
  -1   5   9        0.70        8.31      5.90 o 
   0   5   9       26.88       25.99      5.63 o 
   1   5   9        2.35       -7.69      5.12 o 
   2   5   9        0.47        1.67      6.91 o 
   3   5   9        0.76       -5.85      8.13 o 
  -4   6   9       11.39       11.08      6.44 o 
  -3   6   9       29.79       29.77      7.34 o 
  -2   6   9        0.30       -3.97      6.53 o 
  -1   6   9        0.06       -2.19      6.71 o 
   0   6   9       19.63       18.67      5.99 o 
   1   6   9        2.96        5.61      7.22 o 
   2   6   9        0.15        6.09      8.02 o 
  -4   7   9       26.57       32.45     10.90 o 
  -3   7   9       49.25       43.27      7.82 o 
  -2   7   9        2.70        2.03      8.31 o 
  -1   7   9        8.31       -5.41      9.01 o 
   0   7   9        0.76       -3.77      5.52 o 
   1   7   9       16.22       27.02      7.98 o 
  -3   8   9        1.77        8.69      7.13 o 
  -2   8   9        0.13       -9.70      6.48 o 
  -1   8   9        9.12        2.80      6.00 o 
   0   8   9        1.12       -2.58      5.77 o 
  -1 -11  10       18.07       30.68     19.50 o 
   0 -11  10        1.48        1.40      8.51 o 
   1 -11  10        5.51        8.45      8.11 o 
   2 -11  10       10.46       19.82      8.54 o 
  -2 -10  10        6.45        4.04      8.52 o 
  -1 -10  10       16.80       21.10      7.43 o 
   0 -10  10       17.21        7.87      8.44 o 
   1 -10  10        4.86       14.56     29.49 o 
   2 -10  10       12.35       16.02      6.47 o 
   3 -10  10       29.44       42.41      6.57 o 
  -3  -9  10        6.49       17.22      9.66 o 
  -2  -9  10        0.67       -4.86      7.43 o 
  -1  -9  10      115.30      127.94     10.87 o 
   0  -9  10       72.61       61.26      7.67 o 
   1  -9  10       18.16       21.83      9.83 o 
   2  -9  10       40.61       33.77     18.38 o 
   3  -9  10       23.17       16.32      5.70 o 
  -4  -8  10        9.43       14.39      9.59 o 
  -3  -8  10        0.48       -2.96      7.82 o 
  -2  -8  10       19.32       17.56      6.57 o 
  -1  -8  10       76.89       78.23      8.56 o 
   0  -8  10        5.33        6.97      4.65 o 
   1  -8  10       15.15       14.22      4.85 o 
   2  -8  10       39.33       44.20     11.06 o 
   3  -8  10       42.47       46.18      6.21 o 
   4  -8  10        2.11        0.88     11.41 o 
  -4  -7  10        0.02       -6.06     10.99 o 
  -3  -7  10        8.65        2.92      8.35 o 
  -2  -7  10      118.50      131.72     10.73 o 
  -1  -7  10        7.68        9.69      3.55 o 
   0  -7  10       11.68        9.48      3.31 o 
   1  -7  10        0.06        3.15      3.00 o 
   2  -7  10       18.65       23.55      6.10 o 
   3  -7  10       50.99       61.24     11.59 o 
   4  -7  10       12.31       11.52      6.77 o 
  -5  -6  10       10.14       14.91     13.34 o 
  -4  -6  10       22.61       14.48     11.39 o 
  -3  -6  10      919.11      857.28     32.09 o 
  -2  -6  10      342.50      329.73     13.30 o 
  -1  -6  10        1.02       -1.94      3.42 o 
   0  -6  10        3.92        2.77      2.64 o 
   1  -6  10      127.29      132.56      5.30 o 
   2  -6  10        0.07        4.43      3.31 o 
   3  -6  10       85.30       90.42      7.56 o 
   4  -6  10        3.22        4.04      5.44 o 
  -5  -5  10        1.23       -4.61     11.42 o 
  -4  -5  10        0.71        5.81     11.46 o 
  -3  -5  10       15.45       21.42      7.53 o 
  -2  -5  10      317.17      313.70     10.36 o 
  -1  -5  10      110.34      112.70      4.15 o 
   0  -5  10       21.14       27.11      3.14 o 
   1  -5  10       70.41       82.42      4.40 o 
   2  -5  10      237.77      252.63     10.02 o 
   3  -5  10      115.05      107.08      7.96 o 
   4  -5  10       72.60       75.35     17.73 o 
  -5  -4  10        0.87        7.44     11.54 o 
  -4  -4  10       40.22       45.95      8.83 o 
  -3  -4  10      118.64      118.62     10.29 o 
  -2  -4  10      240.95      235.91      7.73 o 
  -1  -4  10       80.71       87.05      5.97 o 
   0  -4  10       37.83       42.18      5.16 o 
   1  -4  10       29.54       27.90      5.91 o 
   2  -4  10      170.42      167.55      7.91 o 
   3  -4  10       16.82       10.23      5.08 o 
   4  -4  10        7.21        2.24      6.35 o 
   5  -4  10        2.93        1.87      8.36 o 
  -5  -3  10       38.38       34.49     11.87 o 
  -4  -3  10        2.10       -1.77      6.65 o 
  -3  -3  10      392.57      398.63     10.68 o 
  -2  -3  10       11.53       14.62      4.58 o 
  -1  -3  10      101.60      119.39      6.65 o 
   0  -3  10        9.33        9.07      2.89 o 
   1  -3  10       73.83       86.86      4.30 o 
   2  -3  10       10.82        6.04      4.91 o 
   3  -3  10        4.65        3.14      4.81 o 
   4  -3  10       21.48       24.55      7.98 o 
   5  -3  10        7.81       14.83      8.88 o 
  -5  -2  10       31.06       35.54      8.46 o 
  -4  -2  10      120.17      106.63     10.08 o 
  -3  -2  10        9.29       12.75      3.19 o 
  -2  -2  10      192.12      194.04      6.59 o 
  -1  -2  10       19.46       19.12      3.66 o 
   0  -2  10      739.89      751.59     10.97 o 
   1  -2  10     1174.20     1188.16     11.96 o 
   2  -2  10       74.60       75.27      6.55 o 
   3  -2  10        0.00       -3.74      4.77 o 
   4  -2  10        0.71       12.42      7.33 o 
  -6  -1  10        3.86        1.56      6.52 o 
  -5  -1  10        4.12        3.21      6.95 o 
  -4  -1  10      110.85      100.63      7.32 o 
  -3  -1  10        0.16       -1.46      2.88 o 
  -2  -1  10       54.97       59.41      4.58 o 
  -1  -1  10       18.59       23.23      5.56 o 
   0  -1  10      292.71      310.51      9.28 o 
   1  -1  10        0.90        3.21      3.38 o 
   2  -1  10       20.31       24.46      3.72 o 
   3  -1  10       19.10        7.86      5.15 o 
   4  -1  10        7.42       13.47      7.44 o 
  -6   0  10       10.94       12.84      6.77 o 
  -5   0  10       31.82       24.93      6.49 o 
  -4   0  10       22.47       28.40      4.55 o 
  -3   0  10        0.17        8.35      4.49 o 
  -2   0  10       71.31       75.06      4.64 o 
  -1   0  10        4.10        4.12      2.54 o 
   0   0  10      744.39      746.81     13.79 o 
   1   0  10       13.74        4.85      3.38 o 
   2   0  10       41.77       35.43     10.87 o 
   3   0  10        6.95        3.86      5.05 o 
   4   0  10        2.48        8.67      7.30 o 
  -5   1  10        3.28        1.94      5.63 o 
  -4   1  10        0.34       -2.72      4.31 o 
  -3   1  10       29.96       33.76      4.64 o 
  -2   1  10       41.19       46.21      5.64 o 
  -1   1  10       25.62       33.09      4.61 o 
   0   1  10       10.62        6.65      4.15 o 
   1   1  10        1.46       -3.39      3.52 o 
   2   1  10       23.66       31.82      4.85 o 
   3   1  10        2.59       -3.55      5.30 o 
   4   1  10        0.26       14.13      9.99 o 
  -5   2  10      162.17      146.61      9.56 o 
  -4   2  10        2.95       -5.40      4.26 o 
  -3   2  10        2.59       -2.44      4.61 o 
  -2   2  10      115.00      115.51      6.84 o 
  -1   2  10       70.69       70.02      8.48 o 
   0   2  10      181.30      181.46     11.31 o 
   1   2  10      115.67      121.26      7.85 o 
   2   2  10        3.42        0.21      4.36 o 
   3   2  10       13.31       16.89      7.75 o 
   4   2  10        8.46       21.59     11.01 o 
  -5   3  10       33.88       32.68      6.36 o 
  -4   3  10       22.86       28.37      5.77 o 
  -3   3  10        1.93        2.71      4.99 o 
  -2   3  10        2.96        8.53      6.48 o 
  -1   3  10       22.78       19.32      4.87 o 
   0   3  10      183.20      172.57      8.71 o 
   1   3  10      100.95      102.70      7.90 o 
   2   3  10       17.90        8.95      8.11 o 
   3   3  10        5.57        2.34      9.21 o 
  -5   4  10        0.32       -1.25      6.29 o 
  -4   4  10       55.49       55.76      6.77 o 
  -3   4  10        7.28        9.38      4.93 o 
  -2   4  10      251.56      257.16     21.28 o 
  -1   4  10       67.27       64.22      8.56 o 
   0   4  10       23.95       24.54      5.75 o 
   1   4  10        5.05       -4.34      6.55 o 
   2   4  10        3.73       -2.03      6.98 o 
   3   4  10        1.50        5.58      8.58 o 
  -5   5  10        0.56        3.07      5.52 o 
  -4   5  10       18.14       18.91      5.67 o 
  -3   5  10        1.63        1.54      7.66 o 
  -2   5  10      216.79      195.18     11.75 o 
  -1   5  10       49.97       37.67      8.40 o 
   0   5  10       13.28       12.98      5.68 o 
   1   5  10        0.05       -2.78      6.97 o 
   2   5  10        5.30        9.35      7.91 o 
  -4   6  10        6.64       16.71      6.80 o 
  -3   6  10        1.60        8.35      6.92 o 
  -2   6  10       14.31       14.03      7.50 o 
  -1   6  10        0.20       -1.48      5.60 o 
   0   6  10       22.95       17.72      6.26 o 
   1   6  10       23.38       31.72      8.57 o 
   2   6  10        1.91       14.12      8.62 o 
  -3   7  10       12.84       19.23      7.36 o 
  -2   7  10        3.37        5.30      7.04 o 
  -1   7  10        2.82        7.23      6.04 o 
   0   7  10       10.77        5.88      6.05 o 
   1   7  10        9.19        9.52      8.04 o 
  -2   8  10        2.49        4.52      7.56 o 
  -1   8  10        0.58        5.04      6.22 o 
  -1 -11  11       18.27       20.00     10.99 o 
   0 -11  11        1.42        8.26      9.54 o 
   1 -11  11       43.02       44.96     10.70 o 
   2 -11  11        0.10        7.18      8.06 o 
  -2 -10  11        0.33        8.75     12.15 o 
  -1 -10  11        0.90        4.52      6.52 o 
   0 -10  11       22.81       12.09     27.93 o 
   1 -10  11       11.33       28.96     29.01 o 
   2 -10  11        1.17        8.46      7.75 o 
   3 -10  11        2.76       58.71     36.97 o 
  -3  -9  11        0.07       -4.18     12.32 o 
  -2  -9  11        0.04       10.09     11.78 o 
  -1  -9  11       57.76       60.82      8.65 o 
   0  -9  11      146.18      151.83     12.24 o 
   1  -9  11        5.68        1.75      7.01 o 
   2  -9  11       22.12       17.69     13.24 o 
   3  -9  11       16.22       18.15      5.12 o 
  -4  -8  11       45.08       40.32     14.93 o 
  -3  -8  11       18.41       30.11     13.70 o 
  -2  -8  11       10.67        8.96      6.98 o 
  -1  -8  11       33.15       32.28      7.22 o 
   0  -8  11       27.20       22.09      6.20 o 
   1  -8  11       13.22       10.41      4.13 o 
   2  -8  11       15.15       15.63      4.19 o 
   3  -8  11        0.45       -2.58      5.61 o 
   4  -8  11        5.65       -0.95      9.94 o 
  -4  -7  11        1.93        2.02     11.97 o 
  -3  -7  11        0.14      -11.63      9.83 o 
  -2  -7  11        9.72        4.54      6.12 o 
  -1  -7  11      281.61      283.57      8.30 o 
   0  -7  11        3.72        4.22      3.46 o 
   1  -7  11        0.33       -0.56      3.22 o 
   2  -7  11       55.52       58.92      9.31 o 
   3  -7  11        8.10        5.54      5.49 o 
   4  -7  11       31.60       21.09     11.79 o 
  -4  -6  11       18.28       26.59     13.51 o 
  -3  -6  11      398.79      307.66     22.24 o 
  -2  -6  11      478.11      450.97     15.64 o 
  -1  -6  11      251.84      235.22     19.76 o 
   0  -6  11       41.63       40.82      4.37 o 
   1  -6  11       58.03       63.06      4.52 o 
   2  -6  11        0.02        1.98      3.55 o 
   3  -6  11        0.05       12.70      5.46 o 
   4  -6  11        3.72        2.31     14.33 o 
  -5  -5  11       14.70       11.16     12.87 o 
  -4  -5  11        0.80       15.70     12.28 o 
  -3  -5  11        6.67       18.32     10.96 o 
  -2  -5  11      471.58      439.94     21.30 o 
  -1  -5  11       20.99       22.12      3.02 o 
   0  -5  11        1.21        2.15      2.51 o 
   1  -5  11      179.46      184.03      6.86 o 
   2  -5  11      166.04      175.76      7.46 o 
   3  -5  11      196.53      213.78      9.96 o 
   4  -5  11        5.83        6.42     10.44 o 
  -5  -4  11        9.18        8.21     12.18 o 
  -4  -4  11       12.06       22.79      9.02 o 
  -3  -4  11        0.00       -2.89      6.29 o 
  -2  -4  11        8.23        6.03      3.85 o 
  -1  -4  11       51.95       47.82      5.66 o 
   0  -4  11       22.88       33.93      5.66 o 
   1  -4  11      103.60       98.06      7.40 o 
   2  -4  11      285.58      293.00     10.02 o 
   3  -4  11       13.07       12.16      6.70 o 
   4  -4  11        1.52        1.05      7.16 o 
  -5  -3  11       10.55       22.00      8.20 o 
  -4  -3  11        0.38       -2.96      6.65 o 
  -3  -3  11      237.13      258.51     14.83 o 
  -2  -3  11      184.11      194.87      8.77 o 
  -1  -3  11        2.11        1.06      3.00 o 
   0  -3  11        0.34       -0.02      2.82 o 
   1  -3  11      191.06      201.67      8.23 o 
   2  -3  11      264.52      283.00     13.96 o 
   3  -3  11        0.33        0.76      6.36 o 
   4  -3  11        0.37        0.67      6.82 o 
  -5  -2  11       22.60       18.04      9.13 o 
  -4  -2  11       47.61       43.03     10.81 o 
  -3  -2  11       27.59       40.58      4.49 o 
  -2  -2  11       28.19       31.69      4.25 o 
  -1  -2  11       27.24       26.96      4.06 o 
   0  -2  11       25.95       32.15      4.50 o 
   1  -2  11       42.55       33.71      4.57 o 
   2  -2  11        2.06        2.20      4.95 o 
   3  -2  11       43.93       49.11      9.30 o 
   4  -2  11        1.72        2.86     11.65 o 
  -5  -1  11        4.23        5.86      6.97 o 
  -4  -1  11       11.27        9.78      5.14 o 
  -3  -1  11      473.13      450.21     14.58 o 
  -2  -1  11      220.26      218.86      8.54 o 
  -1  -1  11        4.96        2.35      2.30 o 
   0  -1  11      122.88      138.16      6.44 o 
   1  -1  11        0.85        1.06      3.79 o 
   2  -1  11       10.70        6.22      6.41 o 
   3  -1  11       18.17        8.47      5.35 o 
   4  -1  11       30.62       21.87     21.00 o 
  -5   0  11       25.93       28.01      6.96 o 
  -4   0  11       79.99       78.54      6.39 o 
  -3   0  11        6.19        9.48      4.26 o 
  -2   0  11        0.48        3.50      3.30 o 
  -1   0  11        2.76        1.15      2.41 o 
   0   0  11       27.74       28.02      4.30 o 
   1   0  11      147.68      162.15      8.34 o 
   2   0  11      263.54      267.31      8.49 o 
   3   0  11       29.58       24.63     13.21 o 
   4   0  11        0.87       21.18     27.15 o 
  -5   1  11       37.36       34.17      6.90 o 
  -4   1  11      186.42      186.95      9.81 o 
  -3   1  11        5.18        2.08      4.91 o 
  -2   1  11        7.03        5.46      3.51 o 
  -1   1  11        0.35        0.06      4.05 o 
   0   1  11       25.30       20.05      6.21 o 
   1   1  11        6.70        5.23      5.09 o 
   2   1  11        1.04        1.09      6.51 o 
   3   1  11        1.27        3.25      7.31 o 
   4   1  11        2.31        9.45      9.41 o 
  -5   2  11      193.25      223.49     12.92 o 
  -4   2  11       51.27       45.83      6.91 o 
  -3   2  11       39.18       36.67      5.95 o 
  -2   2  11       39.95       43.20      5.23 o 
  -1   2  11       33.69       30.88      5.21 o 
   0   2  11       48.02       48.33      6.37 o 
   1   2  11      306.10      321.12     11.23 o 
   2   2  11        6.07       -2.24     12.58 o 
   3   2  11        4.40        2.27     11.27 o 
  -5   3  11        2.57       -0.94      5.62 o 
  -4   3  11        0.00        4.17      5.33 o 
  -3   3  11       35.23       36.75      7.14 o 
  -2   3  11        8.04       -0.07      6.56 o 
  -1   3  11      103.64      105.04     15.39 o 
   0   3  11       57.55       50.85      8.87 o 
   1   3  11      136.23      161.54     11.82 o 
   2   3  11       12.72       21.32     12.19 o 
   3   3  11        0.00       15.57     13.37 o 
  -5   4  11       14.95       18.06      6.10 o 
  -4   4  11        0.98        8.10      5.34 o 
  -3   4  11        7.17       14.91      5.32 o 
  -2   4  11       62.20       69.24     10.00 o 
  -1   4  11       65.61       64.12     10.29 o 
   0   4  11       24.29       16.05      6.37 o 
   1   4  11        0.00        5.49      7.33 o 
   2   4  11        5.08        1.68      7.59 o 
  -4   5  11        7.10        7.88      5.60 o 
  -3   5  11        0.49       -5.26      6.59 o 
  -2   5  11       90.39       92.69     10.00 o 
  -1   5  11       40.34       30.03     13.91 o 
   0   5  11        0.00        0.78      5.71 o 
   1   5  11        0.63       19.21     16.36 o 
   2   5  11       15.96       22.50      9.08 o 
  -4   6  11        6.44       -1.28      7.15 o 
  -3   6  11        1.06       -3.98      6.95 o 
  -2   6  11        2.44        1.76      8.51 o 
  -1   6  11        0.29       -5.56      5.73 o 
   0   6  11        2.51       -2.46      7.09 o 
   1   6  11        0.37        7.95      8.37 o 
  -3   7  11        1.39      -10.21      6.81 o 
  -2   7  11       13.48        9.24      7.85 o 
  -1   7  11        2.62        9.23      6.13 o 
   0   7  11        6.01       12.14      7.92 o 
   0 -11  12        0.21        0.05      8.45 o 
   1 -11  12       35.54       25.47      9.13 o 
  -2 -10  12        3.03        7.47     12.27 o 
  -1 -10  12        0.12       -6.97      8.16 o 
   0 -10  12        1.13       -7.31     19.56 o 
   1 -10  12       17.46       52.28     46.19 o 
   2 -10  12       10.62       14.73     33.78 o 
  -3  -9  12        3.72       10.20     13.13 o 
  -2  -9  12        2.35        6.18     11.73 o 
  -1  -9  12       50.35       48.40      8.40 o 
   0  -9  12       41.51       47.89      7.70 o 
   1  -9  12        0.28       -1.40      7.23 o 
   2  -9  12        3.08       -5.54      6.59 o 
   3  -9  12        0.19        3.88     16.47 o 
  -3  -8  12       63.54       50.99     15.05 o 
  -2  -8  12       15.62       30.75     13.17 o 
  -1  -8  12        3.27        3.78      6.80 o 
   0  -8  12        0.08        7.90      5.78 o 
   1  -8  12        6.58        7.66      4.11 o 
   2  -8  12       15.97       19.16      4.93 o 
   3  -8  12        0.45       12.80      8.59 o 
  -4  -7  12       11.55        1.90     12.70 o 
  -3  -7  12        6.76       36.84     13.63 o 
  -2  -7  12        4.99        4.21     10.37 o 
  -1  -7  12        3.77        2.05      4.12 o 
   0  -7  12       19.74       20.12      3.86 o 
   1  -7  12       13.11       14.66      3.72 o 
   2  -7  12      152.98      154.22      8.98 o 
   3  -7  12       57.93       65.33     13.76 o 
   4  -7  12        0.05       17.29     11.80 o 
  -4  -6  12        4.39        2.86     11.44 o 
  -3  -6  12       97.51      175.71     18.96 o 
  -2  -6  12       81.47       73.07      9.02 o 
  -1  -6  12       10.86       10.21      4.48 o 
   0  -6  12       82.42       97.49      4.95 o 
   1  -6  12        7.72        3.21      3.52 o 
   2  -6  12        4.57        1.21      3.67 o 
   3  -6  12       35.97       42.08     13.01 o 
   4  -6  12        4.66       10.87     11.29 o 
  -5  -5  12       10.63       -2.69     12.11 o 
  -4  -5  12        4.53       10.77     11.54 o 
  -3  -5  12        1.33       -7.66     10.52 o 
  -2  -5  12       95.74       96.99      9.13 o 
  -1  -5  12      175.91      178.57      6.01 o 
   0  -5  12        6.04        5.73      3.31 o 
   1  -5  12       38.08       30.61      4.72 o 
   2  -5  12        8.08        8.53      5.27 o 
   3  -5  12       16.78       29.47      7.86 o 
   4  -5  12        0.04        3.11     10.17 o 
  -5  -4  12        2.89       13.34     12.63 o 
  -4  -4  12        0.06        6.56     11.49 o 
  -3  -4  12       43.96       32.63      7.75 o 
  -2  -4  12       30.05       25.99      5.09 o 
  -1  -4  12       40.99       49.19      5.91 o 
   0  -4  12       36.49       41.02      4.93 o 
   1  -4  12        9.59        7.81      3.93 o 
   2  -4  12       19.02       21.75      7.30 o 
   3  -4  12       57.82       61.58     40.58 o 
   4  -4  12        0.75       12.14     11.05 o 
  -5  -3  12        2.72        8.94     11.21 o 
  -4  -3  12        0.54       -1.41      6.94 o 
  -3  -3  12        0.05        2.01      3.91 o 
  -2  -3  12      265.76      285.81     10.43 o 
  -1  -3  12      155.34      156.79      6.80 o 
   0  -3  12        5.10        3.68      2.63 o 
   1  -3  12        3.22       -3.01      3.10 o 
   2  -3  12       36.43       30.75     12.87 o 
   3  -3  12       51.13       54.14     15.96 o 
   4  -3  12        3.07        7.91     15.35 o 
  -5  -2  12        0.04       -1.66      7.15 o 
  -4  -2  12        0.04       -2.63      6.83 o 
  -3  -2  12      213.21      239.57     13.44 o 
  -2  -2  12      259.72      238.67      9.30 o 
  -1  -2  12       26.65       34.01      5.07 o 
   0  -2  12       26.31       23.88      3.03 o 
   1  -2  12       13.28       16.53      4.49 o 
   3  -2  12        2.87        0.98      6.82 o 
   4  -2  12        3.22       16.56     11.56 o 
  -5  -1  12        3.05       22.97      8.25 o 
  -4  -1  12       25.88       21.64      8.05 o 
  -3  -1  12       26.28       28.02      7.39 o 
  -2  -1  12      320.94      325.10     10.19 o 
  -1  -1  12       88.28       92.60      8.87 o 
   0  -1  12       18.53       19.96      4.40 o 
   1  -1  12        0.05       -2.11      4.91 o 
   2  -1  12      106.60      115.76     10.55 o 
   3  -1  12        8.63       16.51      7.75 o 
   4  -1  12       21.00       16.61     10.58 o 
  -5   0  12        1.60       -0.80      5.96 o 
  -4   0  12       17.68       20.37      5.03 o 
  -3   0  12        1.79        3.38      5.61 o 
  -2   0  12       15.88       13.29      4.52 o 
  -1   0  12        0.01       -1.97      4.31 o 
   0   0  12       10.27        8.54      4.93 o 
   1   0  12      237.34      252.77     18.94 o 
   2   0  12       25.32       18.22      7.40 o 
   3   0  12       23.00       25.60      8.44 o 
   4   0  12       10.72       18.94     11.83 o 
  -5   1  12       38.86       35.77      7.35 o 
  -4   1  12        0.09        2.87      5.45 o 
  -3   1  12       66.34       69.45      6.79 o 
  -2   1  12        4.70        4.69      4.85 o 
  -1   1  12       34.62       41.50      6.16 o 
   0   1  12       74.47       73.96      7.06 o 
   1   1  12        7.07       -2.69      6.38 o 
   2   1  12        7.51       -3.95      6.84 o 
   3   1  12        0.78        7.83      7.56 o 
  -5   2  12      214.95      186.60     10.69 o 
  -4   2  12       33.70       36.02      6.53 o 
  -3   2  12       34.47       28.22      6.02 o 
  -2   2  12        3.29        4.37      4.49 o 
  -1   2  12        0.10        3.24      8.61 o 
   0   2  12      286.92      313.55     11.13 o 
   1   2  12       25.10        9.19      7.22 o 
   2   2  12        2.94        6.31      7.56 o 
   3   2  12        8.15       19.25      8.46 o 
  -5   3  12        4.75       10.34      5.88 o 
  -4   3  12       12.64        7.89      5.41 o 
  -3   3  12       72.54       81.35      7.08 o 
  -2   3  12        1.98        0.32      7.19 o 
  -1   3  12       62.93       70.38      9.51 o 
   0   3  12       30.61       20.36      6.74 o 
   1   3  12        0.64        4.76      7.15 o 
   2   3  12        5.52        8.65      8.27 o 
   3   3  12        0.52       12.76     20.95 o 
  -4   4  12       14.18        9.02      5.62 o 
  -3   4  12        6.15       14.77      7.30 o 
  -2   4  12        2.27       -1.35      7.00 o 
  -1   4  12       23.64       19.15      7.97 o 
   0   4  12       17.61       18.92      6.46 o 
   1   4  12        0.70       -2.94      7.21 o 
   2   4  12        0.67        1.24      8.75 o 
  -4   5  12        0.60       -1.88      6.85 o 
  -3   5  12        0.00       -4.77      7.04 o 
  -2   5  12       33.16       34.56     16.61 o 
  -1   5  12       41.96       34.37      6.67 o 
   0   5  12        8.77       -0.94      7.09 o 
   1   5  12        0.34        0.30      7.66 o 
  -3   6  12        1.43       -0.50      7.14 o 
  -2   6  12       11.25       16.76      7.92 o 
  -1   6  12        1.26       -5.69      6.01 o 
   0   6  12        9.67       15.18      7.79 o 
   0 -11  13        9.11       13.41      9.54 o 
  -2 -10  13        0.03        7.63     12.42 o 
   0 -10  13        1.65      -17.90     25.89 o 
   2 -10  13       10.80       24.44     44.90 o 
  -3  -9  13        1.85        5.78     13.03 o 
  -2  -9  13        0.18        4.90     12.18 o 
  -1  -9  13       22.21       15.00      9.98 o 
   0  -9  13        3.91      -14.63     16.22 o 
   1  -9  13       17.78       24.66     12.00 o 
   2  -9  13        0.81        0.34      5.71 o 
  -3  -8  13      173.06      139.81     18.90 o 
  -2  -8  13        5.24        7.69     12.34 o 
  -1  -8  13        0.21       -4.11      5.90 o 
   0  -8  13       58.53       52.85      7.65 o 
   1  -8  13        5.92        0.28      4.13 o 
   2  -8  13       30.74       41.57      9.94 o 
   3  -8  13        0.00       -4.13      4.69 o 
  -4  -7  13       13.21       24.66     14.18 o 
  -3  -7  13        3.68       15.92     11.73 o 
  -2  -7  13       10.58       23.29     12.87 o 
  -1  -7  13        0.74       -2.76      4.20 o 
   0  -7  13       20.68       24.53      4.00 o 
   1  -7  13       78.94       85.35      5.85 o 
   2  -7  13      167.70      164.41     16.24 o 
   3  -7  13       62.30       61.67      8.36 o 
  -4  -6  13        2.13        3.62     12.09 o 
  -3  -6  13        2.69       13.13     11.75 o 
  -2  -6  13        0.00        2.43     11.39 o 
  -1  -6  13       72.43       83.74      5.22 o 
   0  -6  13        2.33        4.28      3.71 o 
   1  -6  13        0.03       -1.90      3.86 o 
   2  -6  13        2.99       -2.24      4.78 o 
   3  -6  13        3.20       -3.78      6.89 o 
  -4  -5  13        4.39        3.00     12.32 o 
  -3  -5  13        0.36       -7.83     10.20 o 
  -2  -5  13       39.54       34.07     12.25 o 
  -1  -5  13       77.83       71.45      8.34 o 
   0  -5  13       85.33       86.71      6.56 o 
   1  -5  13       19.52       18.94      5.09 o 
   2  -5  13        4.98        0.69      6.35 o 
   3  -5  13       13.79       19.77      7.78 o 
   4  -5  13       13.84       11.38     15.12 o 
  -5  -4  13        5.70        5.92     11.37 o 
  -4  -4  13        0.03        6.09     11.42 o 
  -3  -4  13       10.10       19.72     11.58 o 
  -2  -4  13        0.01       -0.57      6.43 o 
  -1  -4  13      580.74      509.38     14.95 o 
   0  -4  13       66.48       60.26      9.77 o 
   1  -4  13       11.32        3.45      4.77 o 
   2  -4  13        1.11       -4.88      7.43 o 
   3  -4  13        2.69        3.14      9.38 o 
   4  -4  13        1.35        3.32     11.25 o 
  -5  -3  13       15.60       23.43     12.65 o 
  -4  -3  13        2.76       -3.68      7.26 o 
  -3  -3  13        0.03       -3.85      6.80 o 
  -2  -3  13      296.86      307.02     13.16 o 
  -1  -3  13       13.64       16.33      4.89 o 
   0  -3  13        0.81        1.01      2.92 o 
   1  -3  13       72.81       76.74      8.61 o 
   2  -3  13        0.13        0.89      6.57 o 
   3  -3  13        0.08        2.62      9.29 o 
   4  -3  13        0.11       10.03     10.19 o 
  -5  -2  13       12.05        7.48      7.66 o 
  -4  -2  13        0.75        3.72      7.51 o 
  -3  -2  13       29.21       28.11      8.29 o 
  -2  -2  13        1.78       -0.36      6.41 o 
  -1  -2  13      107.81      132.93     10.05 o 
   0  -2  13       19.55       12.50      4.87 o 
   1  -2  13       79.69       71.44      8.67 o 
   2  -2  13       58.43       48.41     13.80 o 
   3  -2  13       10.65       12.98      7.81 o 
  -5  -1  13        2.06       -3.44      6.79 o 
  -4  -1  13       26.80       21.63      8.29 o 
  -3  -1  13      234.38      244.62     24.50 o 
  -2  -1  13       14.07        4.46      6.90 o 
  -1  -1  13       65.86       69.26      6.35 o 
   0  -1  13        4.11       11.09      4.26 o 
   1  -1  13       87.06       95.92      9.56 o 
   2  -1  13        7.67        6.90      8.76 o 
   3  -1  13        9.96        7.30      7.80 o 
  -5   0  13        1.69        5.63      6.06 o 
  -4   0  13       15.03       19.66      6.20 o 
  -3   0  13        4.29        3.93      5.30 o 
  -2   0  13       18.33       18.08      5.41 o 
  -1   0  13       28.36       18.29     11.14 o 
   0   0  13       54.89       53.00     10.21 o 
   1   0  13       16.71       14.80      7.14 o 
   2   0  13      126.36      135.03     11.74 o 
   3   0  13        0.14       -5.40      9.06 o 
  -5   1  13       18.96       19.66      6.81 o 
  -4   1  13        1.48        8.74      5.58 o 
  -3   1  13       56.88       57.58      6.69 o 
  -2   1  13       43.06       43.48      5.36 o 
  -1   1  13      120.20      141.72     15.03 o 
   0   1  13      125.76      136.28     11.17 o 
   1   1  13       34.89       22.97     12.42 o 
   2   1  13       18.78        8.78      7.62 o 
   3   1  13        2.65       -1.20      7.94 o 
  -5   2  13      104.60      103.12      8.98 o 
  -4   2  13       97.63       98.62      8.13 o 
  -3   2  13      101.36      109.43      8.36 o 
  -2   2  13       36.21       42.54      8.73 o 
  -1   2  13        0.11       -2.66     10.59 o 
   0   2  13       60.76       55.09     11.73 o 
   1   2  13      169.18      156.98     12.24 o 
   2   2  13       30.94       33.59      8.71 o 
  -4   3  13       34.12       32.71      7.84 o 
  -3   3  13       98.34      105.97     12.09 o 
  -2   3  13       30.72       20.94      7.69 o 
  -1   3  13        5.37       -4.89      7.07 o 
   0   3  13       21.53       19.31      9.41 o 
   1   3  13       17.50       19.31      8.19 o 
   2   3  13        0.77        2.25     14.08 o 
  -4   4  13        1.68       -7.04      7.24 o 
  -3   4  13        0.92        2.63      7.31 o 
  -2   4  13        0.98        1.19      7.33 o 
  -1   4  13        3.26       -2.69      6.10 o 
   1   4  13        7.90       33.83     30.85 o 
  -3   5  13        1.44       -4.08      6.89 o 
  -2   5  13        0.27       -3.99      7.26 o 
  -1   5  13        1.03       -8.87      5.91 o 
   0   5  13        0.85        8.80     11.04 o 
   1   5  13        5.14        9.02     12.06 o 
  -2   6  13        0.82       14.69      8.25 o 
  -1   6  13        0.00       -7.54      7.66 o 
  -1 -10  14        0.17        4.93     41.89 o 
   0 -10  14        2.13       -8.58     18.78 o 
  -2  -9  14        7.02       25.95     13.89 o 
  -1  -9  14        0.01      -13.27     38.05 o 
   0  -9  14        2.15       31.90     33.90 o 
   1  -9  14       56.45       49.18     11.21 o 
   2  -9  14       12.22       21.03      8.61 o 
  -3  -8  14      235.42      231.27     23.34 o 
  -2  -8  14        0.00        2.09     11.13 o 
  -1  -8  14        7.87        1.98     11.98 o 
   0  -8  14       13.06       14.12     16.80 o 
   1  -8  14       22.77       18.49      8.40 o 
   2  -8  14       23.04       18.01      7.62 o 
   3  -8  14        0.53       -0.28      5.83 o 
  -3  -7  14        0.06       -2.69     10.94 o 
  -2  -7  14       18.21       17.41     11.87 o 
  -1  -7  14        6.30        7.66      4.61 o 
   0  -7  14       35.95       36.02      5.38 o 
   1  -7  14       79.53       70.32     13.10 o 
   2  -7  14       66.52       65.43      6.96 o 
   3  -7  14       22.10       18.88      5.84 o 
  -4  -6  14       12.94       25.76     14.01 o 
  -3  -6  14       16.90       28.33     13.77 o 
  -2  -6  14       36.10       52.72     35.55 o 
  -1  -6  14       27.03       21.31      5.12 o 
   0  -6  14       37.20       25.25      4.42 o 
   1  -6  14        6.59        6.34      4.30 o 
   2  -6  14        5.01       -5.00      4.53 o 
   3  -6  14        0.06       -6.87      8.49 o 
  -4  -5  14        0.29       -5.40     12.08 o 
  -3  -5  14        0.07       -1.78     12.37 o 
  -2  -5  14        5.56        4.68     11.41 o 
  -1  -5  14       15.12       12.74      5.08 o 
   0  -5  14       40.92       38.82      7.96 o 
   1  -5  14       62.22       56.39     13.54 o 
   2  -5  14        4.61       -1.98      6.70 o 
   3  -5  14        0.25       -4.85      6.66 o 
  -4  -4  14        1.11        0.64     12.13 o 
  -3  -4  14        2.74       -4.69     12.01 o 
  -2  -4  14        6.88       -1.13     11.69 o 
  -1  -4  14        3.66        6.82      6.22 o 
   0  -4  14       69.54       72.53      6.77 o 
   1  -4  14       37.29       37.73      8.67 o 
   2  -4  14        3.05       -5.90      6.79 o 
   3  -4  14       10.06       12.53     10.73 o 
  -5  -3  14       28.11       26.42     13.74 o 
  -4  -3  14       23.18       18.34     12.65 o 
  -3  -3  14       58.77       49.37     14.45 o 
  -2  -3  14       20.58       21.88      7.31 o 
  -1  -3  14      223.71      215.74     11.43 o 
   0  -3  14        6.98        0.83      4.83 o 
   1  -3  14       58.94       65.68      8.94 o 
   2  -3  14       17.47       21.16      8.11 o 
   3  -3  14       61.17       56.93     39.69 o 
  -5  -2  14       13.18        7.83     12.08 o 
  -4  -2  14        0.92       -7.67     10.99 o 
  -3  -2  14        0.00       -0.83      8.98 o 
  -2  -2  14        1.14        2.20      6.76 o 
  -1  -2  14      199.45      189.21     13.59 o 
   0  -2  14        0.99        0.20      4.69 o 
   1  -2  14      135.06      138.64     11.11 o 
   2  -2  14       27.90       24.84      8.59 o 
   3  -2  14        2.17        2.23      7.46 o 
  -5  -1  14       26.87       16.40      6.98 o 
  -4  -1  14        0.01       -5.79      6.21 o 
  -3  -1  14       36.41       41.19      8.80 o 
  -2  -1  14      208.92      214.25     18.39 o 
  -1  -1  14       14.08        3.93     11.41 o 
   0  -1  14        2.63        7.96      6.68 o 
   1  -1  14       33.50       23.19     10.23 o 
   2  -1  14        6.51        5.87      7.33 o 
   3  -1  14        0.10       -7.56      9.78 o 
  -5   0  14       23.59       32.69     12.16 o 
  -4   0  14        1.70        2.99      5.86 o 
  -3   0  14       73.99       79.16      7.40 o 
  -2   0  14      117.87      127.63     12.47 o 
  -1   0  14       61.21       60.74      9.21 o 
   0   0  14      248.60      223.66     13.79 o 
   1   0  14       68.14       67.15     21.68 o 
   2   0  14       22.98       25.98      8.47 o 
   3   0  14       10.38        8.84      8.65 o 
  -4   1  14        0.94       -1.48      5.43 o 
  -3   1  14      116.70      113.72      8.06 o 
  -2   1  14        7.51       -2.43      7.05 o 
  -1   1  14       79.19       71.24     11.13 o 
   0   1  14       59.74       55.09     11.85 o 
   1   1  14        0.00       -8.06      6.61 o 
   2   1  14        5.79       19.46     11.61 o 
  -4   2  14        0.00        1.65      5.44 o 
  -3   2  14       77.57      101.56     10.92 o 
  -2   2  14      105.59      108.13     11.55 o 
  -1   2  14       12.18        7.43      7.76 o 
   0   2  14       12.19       26.22     17.16 o 
   1   2  14       17.92       22.16     14.71 o 
   2   2  14        0.37        1.80     12.49 o 
  -4   3  14        1.99        3.80      7.41 o 
  -3   3  14       19.43       13.97      7.95 o 
  -2   3  14       79.35       75.56     13.73 o 
  -1   3  14        0.21        2.31      6.35 o 
   0   3  14        0.92        7.26     13.06 o 
   1   3  14       16.76       31.67     24.23 o 
  -3   4  14        0.48        5.50      7.87 o 
  -2   4  14        0.03      -10.66      7.11 o 
  -1   4  14        3.34       -0.69      7.82 o 
   0   4  14        7.04       13.13     13.15 o 
  -2   5  14       10.51       19.90      8.83 o 
  -1   5  14        0.05       -1.04     15.04 o 
   0   5  14        0.11        3.03      8.22 o 
   0 -10  15        2.61       -2.75     14.22 o 
  -2  -9  15        8.80       14.72     13.56 o 
  -1  -9  15        8.04       10.07     38.89 o 
   0  -9  15        5.81       13.83     14.47 o 
   1  -9  15       42.71       60.06     31.38 o 
  -3  -8  15       73.51       54.74     16.40 o 
  -2  -8  15        3.06       -2.19     12.80 o 
  -1  -8  15       24.55       21.50     11.76 o 
   0  -8  15        3.47       17.55     22.42 o 
   1  -8  15        3.77        5.20      7.64 o 
   2  -8  15       27.01       34.06     12.41 o 
  -3  -7  15        0.11       19.36     12.70 o 
  -2  -7  15       11.10       10.42     12.11 o 
  -1  -7  15       16.88       15.99      6.51 o 
   0  -7  15       12.36       16.83      6.13 o 
   1  -7  15       30.24       34.06      8.47 o 
   2  -7  15        6.70       11.33      5.20 o 
  -4  -6  15        2.97        3.31     13.20 o 
  -3  -6  15       13.66       34.89     14.22 o 
  -2  -6  15       72.08       69.01     14.80 o 
  -1  -6  15       14.91       12.30      6.43 o 
   0  -6  15        2.18        6.28      5.64 o 
   1  -6  15        7.15        7.03      4.42 o 
   2  -6  15       16.88       14.37      6.00 o 
   3  -6  15        0.20        7.10     10.88 o 
  -4  -5  15       18.04       30.66     14.86 o 
  -3  -5  15        0.53        1.73     12.99 o 
  -2  -5  15       29.36       15.90     23.50 o 
  -1  -5  15        1.07       -2.23     11.30 o 
   0  -5  15        4.26        5.58      5.90 o 
   1  -5  15       36.79       38.42      6.10 o 
   2  -5  15        6.19        1.79     10.46 o 
   3  -5  15        0.04        9.11     10.87 o 
  -4  -4  15        7.39       22.52     13.63 o 
  -3  -4  15       10.99        7.80     12.56 o 
  -2  -4  15       13.16        4.73     20.67 o 
  -1  -4  15        0.00       -3.06      6.16 o 
   0  -4  15        3.59        6.59      4.99 o 
   1  -4  15       25.27       25.61      5.97 o 
   2  -4  15       10.64        9.32      7.41 o 
   3  -4  15        1.46       13.51     11.48 o 
  -4  -3  15       31.50       27.59     13.93 o 
  -3  -3  15       94.66      103.33     17.08 o 
  -2  -3  15       83.88       85.25     14.76 o 
  -1  -3  15        8.97        7.97     11.13 o 
   0  -3  15       15.94       14.14      5.30 o 
   1  -3  15        6.58       10.26      5.52 o 
   2  -3  15       15.22       12.77      8.19 o 
   3  -3  15       36.16       39.37     15.77 o 
  -4  -2  15        0.01       -2.74     10.63 o 
  -3  -2  15        0.50        5.00     12.13 o 
  -2  -2  15        5.44       -0.49     11.04 o 
  -1  -2  15       22.36       30.00     12.94 o 
   0  -2  15        0.02       -7.49      6.40 o 
   1  -2  15       71.37       53.40     19.65 o 
   2  -2  15        7.47        1.92      7.34 o 
   3  -2  15       18.42       21.46     11.47 o 
  -4  -1  15        9.58       15.93      6.22 o 
  -3  -1  15       13.89        9.02      5.72 o 
  -2  -1  15      114.51      140.77     11.75 o 
  -1  -1  15        0.08        0.28     27.22 o 
   0  -1  15        6.54        9.89      6.87 o 
   1  -1  15        0.06        1.59      7.26 o 
   2  -1  15        4.97       11.92      7.71 o 
  -4   0  15        8.74        7.05      5.94 o 
  -3   0  15        1.30        4.71     14.66 o 
  -2   0  15        0.52       -5.50      7.95 o 
  -1   0  15       87.51      108.51     16.40 o 
   0   0  15      159.58      153.20     11.37 o 
   1   0  15        0.10      -10.99      7.33 o 
   2   0  15       33.13       19.38     13.90 o 
  -4   1  15       40.88       36.47     17.72 o 
  -3   1  15        4.73        7.12      9.03 o 
  -2   1  15      212.26      223.03     37.60 o 
  -1   1  15        2.93      -10.40      6.93 o 
   0   1  15       13.47       22.26     14.08 o 
   1   1  15       19.14       12.45      8.31 o 
   2   1  15        0.45       -2.19      7.75 o 
  -4   2  15        0.69        2.40      7.44 o 
  -3   2  15       37.79       40.56      9.25 o 
  -2   2  15       44.23       40.31      9.38 o 
  -1   2  15        0.89       -1.22     19.67 o 
   0   2  15        6.47       20.73     32.77 o 
   1   2  15        0.16        2.40      8.97 o 
  -3   3  15      159.37      175.69     27.35 o 
  -2   3  15       18.03        0.30      7.84 o 
  -1   3  15        2.14        0.50     11.44 o 
  -3   4  15        1.69        5.70     12.44 o 
  -2   4  15        2.03      -10.32     11.37 o 
  -1   4  15        0.02       -6.26     10.53 o 
   0   4  15        1.95        4.33      8.45 o 
  -1  -9  16       13.54        2.78     12.17 o 
   0  -9  16       22.62       43.14     37.07 o 
  -2  -8  16       25.23       21.66     14.91 o 
  -1  -8  16       23.69       16.04     12.59 o 
   1  -8  16        0.60       18.37     32.66 o 
  -3  -7  16        1.47       23.12     14.34 o 
  -2  -7  16        1.83      -14.60     34.19 o 
  -1  -7  16       17.71       21.07     10.26 o 
   0  -7  16        0.00        6.60      9.81 o 
   1  -7  16        6.96       14.25      6.10 o 
   2  -7  16        0.08        5.21      5.10 o 
  -3  -6  16        0.20       16.65     13.75 o 
  -2  -6  16       48.07       33.21     13.72 o 
  -1  -6  16       24.00       21.64      7.20 o 
   0  -6  16        0.00        0.94      6.85 o 
   1  -6  16       33.97       46.12     11.40 o 
   2  -6  16        5.70        0.57      5.12 o 
  -3  -5  16        0.33       20.48     13.96 o 
  -2  -5  16       32.36       21.12     12.93 o 
  -1  -5  16        0.01       -7.89     10.47 o 
   0  -5  16       18.62       22.62      7.16 o 
   1  -5  16        7.49        7.52      5.34 o 
   2  -5  16       25.21        9.91      9.15 o 
  -4  -4  16       35.09        9.56     13.81 o 
  -3  -4  16       15.35       15.10     13.44 o 
  -2  -4  16       21.62       16.61     12.53 o 
  -1  -4  16        2.28       -3.24      6.53 o 
   0  -4  16       21.97       21.29      8.66 o 
   1  -4  16        2.38       -4.51      8.93 o 
   2  -4  16       13.22       23.82     11.07 o 
  -4  -3  16       29.92       34.55     14.81 o 
  -3  -3  16       44.98       62.50     15.36 o 
  -2  -3  16       13.53        2.73     23.85 o 
  -1  -3  16       23.39       10.56      7.24 o 
   0  -3  16       28.91       28.09      7.98 o 
   1  -3  16        0.17        1.88      7.33 o 
   2  -3  16        0.43        0.83      7.69 o 
  -4  -2  16        2.84       -8.66     10.46 o 
  -3  -2  16       13.15       31.82     12.68 o 
  -2  -2  16        7.23       11.85     12.32 o 
  -1  -2  16       40.15       35.83      9.14 o 
   0  -2  16        7.06        6.11      6.88 o 
   1  -2  16       24.25       14.36      8.62 o 
   2  -2  16       17.28       17.75      8.02 o 
  -4  -1  16        6.90        4.54     11.87 o 
  -3  -1  16       22.04        5.87     12.30 o 
  -2  -1  16       52.02       46.09     13.87 o 
  -1  -1  16      172.24      180.60     11.75 o 
   0  -1  16        0.74       -1.50      6.70 o 
   1  -1  16        0.05       -1.35      7.27 o 
   2  -1  16        3.08        2.88      9.54 o 
  -4   0  16       42.00       31.77     13.29 o 
  -3   0  16       46.96       57.22     15.08 o 
  -2   0  16        8.53      -16.20     18.17 o 
  -1   0  16      156.49      181.36     18.04 o 
   0   0  16       35.59       35.45      8.39 o 
   1   0  16        9.04       12.74      8.16 o 
   2   0  16        9.27        8.71     13.49 o 
  -3   1  16       54.69       28.70     12.46 o 
  -2   1  16       13.81       -1.64     18.25 o 
  -1   1  16       16.04       11.94      7.90 o 
   0   1  16        1.34       15.83     33.45 o 
   1   1  16        7.38       22.21     13.04 o 
  -3   2  16       15.80       24.05      8.88 o 
  -2   2  16        0.92        5.99     12.46 o 
  -1   2  16        1.72       -9.37     19.75 o 
   1   2  16        8.82        0.78     13.73 o 
  -2   3  16       35.66       36.67     14.15 o 
  -1   3  16        1.74      -11.14      7.43 o 
  -1  -8  17        5.62        4.77     28.23 o 
   0  -8  17        2.50      341.33     35.33 o 
  -2  -7  17        3.72      -10.46     16.72 o 
  -1  -7  17       13.43        9.38      6.78 o 
   0  -7  17       27.90       38.00      7.74 o 
   1  -7  17       11.69       16.01     10.61 o 
  -3  -6  17        1.90       18.77     13.58 o 
  -2  -6  17       30.82        1.12     12.55 o 
  -1  -6  17       24.17       17.59      7.29 o 
   0  -6  17        8.60       22.25     11.97 o 
   1  -6  17        7.59       20.11      9.91 o 
  -3  -5  17        3.59       22.17     14.49 o 
  -2  -5  17       20.20       28.12     13.49 o 
  -1  -5  17        0.47        2.12      8.77 o 
   0  -5  17       21.25       24.80      7.42 o 
   1  -5  17        7.59       11.94      7.50 o 
   2  -5  17       31.62       32.35     12.24 o 
  -3  -4  17        6.24       16.89     13.65 o 
  -2  -4  17       18.76       16.04     18.82 o 
  -1  -4  17        6.43       11.35      8.61 o 
   0  -4  17       38.48       39.13      8.26 o 
   1  -4  17        1.54       -0.58      7.15 o 
   2  -4  17        1.17       -2.88     10.37 o 
  -3  -3  17        6.62        6.78     12.16 o 
  -2  -3  17        0.40        1.73     11.47 o 
  -1  -3  17        6.82        9.46      8.10 o 
   0  -3  17       27.27       29.19      7.74 o 
   1  -3  17        0.84        2.49      7.24 o 
   2  -3  17       11.49       26.14      9.26 o 
  -3  -2  17       11.78        9.75     12.96 o 
  -2  -2  17       35.26       37.07     14.10 o 
  -1  -2  17      130.98      144.15     11.74 o 
   0  -2  17       37.69       45.75      8.84 o 
   1  -2  17       12.48       16.76      8.12 o 
  -3  -1  17       19.82       16.13     13.51 o 
  -2  -1  17       14.88       10.59     32.56 o 
  -1  -1  17        7.72        9.34     10.80 o 
   0  -1  17       16.47       28.48     18.21 o 
   1  -1  17        4.36        7.72      9.39 o 
  -3   0  17       48.68       37.68     13.53 o 
  -2   0  17        8.74        5.49     24.76 o 
  -1   0  17        6.97        4.41     12.79 o 
   0   0  17       14.66       16.47      8.59 o 
   1   0  17        3.81        6.36     19.27 o 
  -3   1  17       28.33       26.57     13.72 o 
  -2   1  17       14.81        4.45     25.90 o 
  -1   1  17        6.03        4.07      9.97 o 
   0   1  17        6.86       11.21     13.70 o 
  -2   2  17        1.41       -0.38     12.68 o 
  -1   2  17        0.26        6.14     12.38 o 
  -1  -7  18        4.59        3.47     11.93 o 
  -2  -6  18       11.86       10.18     21.68 o 
  -1  -6  18       15.31       22.95      8.55 o 
   0  -6  18       15.65       32.73     15.18 o 
   1  -6  18       20.95       39.06     10.93 o 
  -2  -5  18        5.66       -0.87     24.18 o 
  -1  -5  18        3.04       -5.12      7.09 o 
   0  -5  18       18.13       31.84     12.74 o 
   1  -5  18        0.13       -1.08     10.44 o 
  -3  -4  18        0.04       -9.33     13.28 o 
  -2  -4  18       22.45       18.83     12.61 o 
  -1  -4  18        1.73       -8.06      8.07 o 
   0  -4  18       61.83       72.66     13.91 o 
   1  -4  18       60.52       66.76     14.28 o 
  -3  -3  18        1.57        9.61     13.37 o 
  -2  -3  18       11.19       -6.89     18.84 o 
  -1  -3  18        1.31       -3.60      7.16 o 
   0  -3  18        0.52        9.58     28.73 o 
   1  -3  18        0.01        2.85     13.55 o 
  -3  -2  18        3.17       -6.94     13.30 o 
  -2  -2  18       49.44       40.98     14.51 o 
  -1  -2  18       98.64       85.98     10.60 o 
   0  -2  18        5.78       27.02     18.87 o 
   1  -2  18        5.53       19.52     15.95 o 
  -2  -1  18       21.91       11.28     23.55 o 
  -1  -1  18       28.53       15.58     12.46 o 
   0  -1  18       13.55        7.46      8.48 o 
  -2   0  18        1.41      -15.51     22.26 o 
  -1   0  18        5.15       -6.04      9.05 o 
  -1  -5  19        8.43        2.81      7.58 o 
  -1  -4  19        0.97      -11.94     14.53 o 
   0  -4  19       34.28       28.73      9.44 o 
  -1  -3  19        6.71        3.37      8.22 o 
  -1  -2  19       58.35       53.59     10.35 o 
                                                 
